# Supplementary material for: The aldehyde (ALD) locus controls C6-aldehyde production in kiwifruit and affects consumer perception of fruit aroma
Source: Plant Physiol. 2025 Jun 30;198(3):kiaf285. doi: 10.1093/plphys/kiaf285 (PMC12268261; doi:10.1093/plphys/kiaf285)
Supplement: kiaf285_Supplementary_Data [file kiaf285_supplementary_data.zip]

Archive with 2 entries (2 files):
- 3. Supplementary tables.xlsx
- Supplementary figures.pdf
