# Supplementary material for: The aldehyde (ALD) locus controls C6-aldehyde production in kiwifruit and affects consumer perception of fruit aroma
Source: Plant Physiol. 2025 Jun 30;198(3):kiaf285. doi: 10.1093/plphys/kiaf285 (PMC12268261; doi:10.1093/plphys/kiaf285)
Supplement: kiaf285_Supplementary_Data [file kiaf285_supplementary_data.zip › 3. Supplementary tables.xlsx]

## Sheet: S1 Fruit VOCs harvest + ripe
Supplementary Table S1. Volatile classes in fruit at harvest and when eating ripe in kiwifruit cultivars and species.
Volatiles were sampled by dynamic headspace sampling/thermal desorbtion (DTD - ng terpene equivalent h-1∙g-1 fresh weight),
solid phase micro extraction (SPME - ng cyclohexanone equivalent∙g-1 fresh weight) or solvent extraction (SE - ng standard equivalent∙g-1 freshweight).
Solvent standard equivalents are based on: ethyl butanoate for esters; hexanol for alcohols, acids and aldehydes; and α-pinene for terpenes and hydrocarbons.
A	Volatiles in fruit at harvest
Cultivar:		MpM	'Hort16A'	'Hongyang'	'Zesy002'	'Hort22d'	Red5'	'Zesy0008'	'Bruno'	'Hayward'	'Hortgem Tahi'	GP
Species:		A. chinensis	A. chinensis	A. chinensis	A. chinensis	A. chinensis	A. chinensis	A. chinensis	A. deliciosa	A. deliciosa	A. arguta	A. eriantha
	Sampling method:	DTD	DTD	DTD	SPME	DTD	SPME	DTD	DTD	DTD	DTD	DTD
Stage:		Harvest	Harvest	Harvest	Harvest	Harvest	Harvest	Harvest	Harvest	Harvest	Harvest	Harvest
Volatile class	Acids	63.2974	23.1708	13.2475	14.3427	26.9451	0	34.1091	34.0358	51.2331	0	0
	Alcohols	1229.83	30.8703	35.5415	9850.15	57.7094	18.5638	49.0195	340.888	57.6566	49.7731	638
	Aldehydes	1315.65	275.886	3289.62	13299.4	4912.58	535.058	2901.45	3252.06	6619.48	4834.95	866.333
	Esters	130.289	15.6468	1.46521	39.8431	51.5676	1.84954	43.388	2374.68	494.454	119.661	0
	Ketones	67.9073	24.057	34.6619	1120.37	6.21196	0	4.43996	62.8705	78.4013	77.7971	0
	Furans	0.122617	1.31945	0.03826	77.0502	12.1827	0	11.0398	0.502182	2.38346	0	0
	Sulphur	2.34581	14.5521	1.99749e-12	3.13974	0	0	0	0.00885328	0.873043	0	0
	Terpenes	20.3183	23.9992	68.6032	522.442	196.431	0	179.188	3.52103	53.404	123.468	219.667
	Total	2829.77	409.502	3443.18	24979.2	5252.07	555.471	3214.18	6068.56	7357.89	5263.92	1724
B	Volatiles in eating ripe fruit
Cultivar:		MpM	'Hort16A'	'Hongyang'	'Zesy002'	'Hort22d'	Red5'	'Zesy0008'	'Bruno'	'Hayward'	'Hortgem Tahi'	GP
Species:		A. chinensis	A. chinensis	A. chinensis	A. chinensis	A. chinensis	A. chinensis	A. chinensis	A. deliciosa	A. deliciosa	A. arguta	A. eriantha
	Sampling method:	DTD	DTD	DTD	SPME	SPME	DTD	SPME	DTD	DTD	DTD	SE
Stage:		Eating ripe	Eating ripe	Eating ripe	Eating ripe	Eating ripe	Eating ripe	Eating ripe	Eating ripe	Eating ripe	Eating ripe	Eating ripe
Volatile class	Acids	97.9623	36.1621	15.1561	7.97411	0	19.7249	10.2241	0	81.5888	4	31.7998
	Alcohols	849.853	1491.05	312.58	4515.23	2195.33	475.561	2797.51	595.433	1509.6	858.7	253.854
	Aldehydes	1921.45	2250.58	2896.59	8661.46	1307.02	2628.25	3142.55	6862.63	4744.89	3825.87	786.112
	Esters	3362.58	2353.15	1173.8	823.774	128.399	4620.82	3943.63	192954	4728.63	465	6.28585
	Ketones	124.011	58.3769	30.2761	647.955	0	689.772	108.678	980.067	47.4046	71	114.692
	Furans	0	3.22577	0.540255	40.2734	0	16.4437	62.1615	0	1.95717	0	18.1587
	Sulphur	6.80649	26.9922	4.94826e-13	3.19617	0	1.51898	2.34155	28.4667	4.76941	0	0
	Terpenes	33.8645	55.9161	116.834	418.473	0	1.19767	66.217	24.5667	74.0166	117.767	74.065
	Total	6396.53	6275.46	4545.78	15118.3	3630.75	8453.29	10133.3	201445	11192.9	5342.33	1284.97

## Sheet: S2 VOCs in fruit development
Supplementary Table S2. Volatile classes during fruit development and ripening in four kiwifruit cultivars.
Volatiles were sampled by solid phase microextraction (SPME - ng cyclohexanone equivalent∙g-1 fresh weight) and averages are based on three biological replicates.
				Volatile class
Culitvar	Time point	Abbreviation	Data type	aldehydes	esters	furans	alcohols	ketones	terpenes	Total
MPM	030 days	030 d	Average	21152.6	706.683	0.00225701	1331.91	1497.24	189.585	24878
MPM	030 days	030 d	Standard error	464.191	31.4066	0.00225701	216.633	29.0736	25.1788	552.557
MPM	060 days	060 d	Average	13772.6	497.187	0.00238445	751.328	906.656	501.792	16429.6
MPM	060 days	060 d	Standard error	1042.58	35.7608	0.00238445	53.0591	47.1841	20.9738	1024.01
MPM	090 days	090 d	Average	14281.5	338.873	0.00354786	3689.46	761.452	159.757	19231.1
MPM	090 days	090 d	Standard error	364.247	14.0568	0.00354786	1076.18	37.2281	21.0188	1104.23
MPM	120 days	120 d	Average	8269.79	207.931	0.0042637	594.699	382.853	85.8414	9541.12
MPM	120 days	120 d	Standard error	242.648	17.5014	0.0042637	58.4927	10.5648	8.71213	216.82
MPM	150 days	150 d	Average	6071.35	178.224	0.0120348	294.952	249.654	17.0276	6811.22
MPM	150 days	150 d	Standard error	265.537	8.5158	0.00296508	42.5082	14.9998	1.81064	329.637
MPM	Harvest	H0	Average	5171.53	210.174	0.0113686	1068.81	435.614	7.04464	6893.18
MPM	Harvest	H0	Standard error	420.12	24.1688	0.00124601	292.532	33.7848	0.824168	249.428
MPM	Harvest + 1 day	H1	Average	3724.03	765.689	0.00883928	1031.17	285.694	23.326	5829.92
MPM	Harvest + 1 day	H1	Standard error	614.421	155.658	0.00449366	397.921	94.19	12.8415	789.995
MPM	Harvest + 2 day	H2	Average	2399.36	2129.08	0.748617	1242.08	170.569	8.07338	5949.91
MPM	Harvest + 2 day	H2	Standard error	361.811	646.202	0.57352	570.1	22.437	3.43615	1562.47
MPM	Harvest + 3 days	H3	Average	2819.84	8167.52	0.0525302	2270.51	290.211	11.4646	13559.6
MPM	Harvest + 3 days	H3	Standard error	9.44958	1273.77	0.0436049	422.673	40.9917	3.12047	997.939
Zesy003	030 days	030 d	Average	12747.1	876.171	0	2022.9	1349.5	520.54	17516.2
Zesy003	030 days	030 d	Standard error	974.821	127.742	0	448.481	79.8356	134.493	1439.15
Zesy003	060 days	060 d	Average	11213.2	528.947	0	2148.07	1233.45	352.167	15475.9
Zesy003	060 days	060 d	Standard error	483.981	22.3865	0	548.844	7.67038	20.4537	643.461
Zesy003	090 days	090 d	Average	8027.78	339.944	0.00665721	542.969	763.493	197.505	9871.7
Zesy003	090 days	090 d	Standard error	1129.47	64.4385	0.00492016	67.6878	127.514	53.6019	1360.92
Zesy003	120 days	120 d	Average	9504.1	442.906	0.0113873	641.062	1018.68	70.1371	11676.9
Zesy003	120 days	120 d	Standard error	1400.69	39.0416	0.00207329	34.3043	159.704	9.35136	1630.81
Zesy003	150 days	150 d	Average	10038.2	460.093	0.0142168	598.489	1127.31	25.0275	12249.1
Zesy003	150 days	150 d	Standard error	495.578	10.6597	0.00287087	18.2866	128.522	3.41572	522.447
Zesy003	Harvest	H0	Average	5020.3	403.882	0.0322976	3465.86	462.868	7.45053	9360.39
Zesy003	Harvest	H0	Standard error	499.961	72.3699	0.024583	561.445	58.3282	2.18419	75.1305
Zesy003	Harvest + 1 day	H1	Average	4216.53	365.436	0.0152655	2685.55	416.541	7.69416	7691.76
Zesy003	Harvest + 1 day	H1	Standard error	218.88	9.36629	0.00878671	923.801	13.6766	1.94576	814.859
Zesy003	Harvest + 3 days	H3	Average	3577.78	467.916	1.68477	1762.31	553.135	7.50358	6370.33
Zesy003	Harvest + 3 days	H3	Standard error	325.18	28.7258	0.496366	431.188	39.1077	0.735919	762.032
Zesy003	Harvest + 5 days	H5	Average	3486.42	5349.12	36.8634	3385.07	499.063	5.85092	12762.4
Zesy003	Harvest + 5 days	H5	Standard error	589.642	1120.56	13.3469	619.885	118.065	2.1456	523.415
Zesy003	Harvest + 7 days	H7	Average	2778.09	10532.5	51.5934	4126.78	642.883	9.4282	18141.3
Zesy003	Harvest + 7 days	H7	Standard error	1208.34	641.818	10.7585	47.8176	354.06	3.41088	1653.1
Hayward	030 days	030 d	Average	22996.5	1123	0.00434076	2105.17	2651.82	236.22	29112.7
Hayward	030 days	030 d	Standard error	1638.3	142.912	0.00434076	413.967	89.625	97.7047	1845.33
Hayward	060 days	060 d	Average	14759.6	286.629	0.00174843	755.23	1217.91	13.0138	17032.4
Hayward	060 days	060 d	Standard error	1583.04	37.0485	0.00174843	108.24	99.1569	0.882912	1578.36
Hayward	090 days	090 d	Average	12870.8	238.384	0.00334003	2511.32	1219.87	3.1721	16843.5
Hayward	090 days	090 d	Standard error	1319.89	30.2139	0.00334003	902.725	68.205	0.445477	819.979
Hayward	120 days	120 d	Average	12562.6	214.443	0	968.33	1051.61	1.26094	14798.2
Hayward	120 days	120 d	Standard error	1315.49	17.9643	0.001	71.4491	72.2169	0.0544903	1464.24
Hayward	150 days	150 d	Average	10990.5	188.48	0.0092708	1836	816.093	0.990085	13832.1
Hayward	150 days	150 d	Standard error	650.409	13.4662	0.00511712	508.376	36.0673	0.140414	1183.64
Hayward	Harvest	H0	Average	5503.79	487.015	0.00866723	2060.07	337.718	0.235962	8388.84
Hayward	Harvest	H0	Standard error	12.1344	29.6154	0.00386966	761.205	20.0289	0.0493874	771.499
Hayward	Harvest + 1 day	H1	Average	6112.61	340.44	0.00569533	2012.22	487.245	0.223388	8952.74
Hayward	Harvest + 1 day	H1	Standard error	714.513	46.9692	0.00298928	453.946	60.458	0.0589518	740.653
Hayward	Harvest + 11 days	H11	Average	3036.62	49728.1	106.311	5850.48	3814.17	0.373497	62536.1
Hayward	Harvest + 11 days	H11	Standard error	869.472	3888.67	28.6128	599.79	401.534	0.0962656	5624.09
Hayward	Harvest + 3 days	H3	Average	4740.29	1655.56	2.12975	3556.49	352.073	0.095936	10306.7
Hayward	Harvest + 3 days	H3	Standard error	146.717	461.098	1.21389	1535.56	15.3424	0.0123968	2145.1
Hayward	Harvest + 5 days	H5	Average	2716.24	3275.23	4.37317	1611.99	162.004	0.0464813	7769.87
Hayward	Harvest + 5 days	H5	Standard error	554.989	445.135	0.0458205	593.829	55.6403	0.0165442	428.271
Hayward	Harvest + 7 days	H7	Average	2773.51	27321.6	54.5311	3480.33	1669.39	0.154784	35299.5
Hayward	Harvest + 7 days	H7	Standard error	608.138	2239.55	8.65325	187.716	204.298	0.00951736	2811.09
Hort16A	030 days	030 d	Average	150.555	1431.13	0	1661.33	532.153	214.635	4699.26
Hort16A	030 days	030 d	Standard error	65.5068	552.839	0	559.382	150.155	80.8689	1587
Hort16A	060 days	060 d	Average	43.1512	23.9591	328.195	624.372	99.9596	16.3677	827.207
Hort16A	060 days	060 d	Standard error	8.27177	1.2038	34.3023	97.6471	20.7793	1.40837	125.352
Hort16A	090 days	090 d	Average	386.347	0	1242.55	2252.23	184.378	127.036	3767.25
Hort16A	090 days	090 d	Standard error	19.3367	0	453.472	776.127	39.787	15.0339	705.6
Hort16A	120 days	120 d	Average	193.202	0	44.1495	709.393	259.308	97.1411	1377.16
Hort16A	120 days	120 d	Standard error	63.414	0	28.5781	115.273	42.2363	29.9934	188.734
Hort16A	150 days	150 d	Average	150.271	0	0	819.822	179.755	32.6298	1330.77
Hort16A	150 days	150 d	Standard error	43.986	0	0	201.668	69.284	0.600276	27.9158
Hort16A	180 days	180 d	Average	631.333	141.672	0	2105.55	184.039	68.7698	3229.52
Hort16A	180 days	180 d	Standard error	135.168	77.6951	0	540.113	18.1961	11.2364	392.608
Hort16A	Harvest	H0	Average	1872.7	87.1868	15.2333	3980.36	173.718	149.819	6352.78
Hort16A	Harvest	H0	Standard error	23.1593	16.2471	1.45517	753.041	8.84974	6.92809	769.74
Hort16A	Harvest + 1 day	H1	Average	1910.46	104.126	14.8139	4823.74	163	164.984	7258.68
Hort16A	Harvest + 1 day	H1	Standard error	147.375	42.7847	3.14252	599.119	20.4891	17.4367	399.328
Hort16A	Harvest + 3 day	H3	Average	1049.41	2045.39	46.247	4293.1	150.698	187.635	7863.4
Hort16A	Harvest + 3 day	H3	Standard error	114.305	382.003	5.87422	183.88	4.82686	25.0848	547.351
Hort16A	Harvest + 5 day	H5	Average	1202.73	5729.97	78.1282	3524.32	144.761	249.424	11018.5
Hort16A	Harvest + 5 day	H5	Standard error	214.894	791.227	10.7037	699.06	7.38116	56.3569	1354.41
Hort16A	Harvest + 6 day	H6	Average	650.979	14509.6	122.167	7616.56	101.059	756.345	23855.4
Hort16A	Harvest + 6 day	H6	Standard error	46.0032	1802.96	36.8565	1184.28	16.1532	222.796	2607.64

## Sheet: S3 HS + SE VOCs in AcMPO
Supplementary Table S3. Volatile levels in ripe fruit of the AcMPO mapping population by headspace (DTD) and solvent extraction. Headspaces: 3A, Solvent 3B.
Table S3A. Headspace volatile levels (DTD) of the eighteen most abundant compounds in ripe fruit of the AcMPO mapping population
Volatiles were sampled by dynamic headspace sampling/thermal desorbtion (DTD - ng terpene equivalent h-1∙g-1 fresh weight).
		2011 mean of all harvests. The mean is defined as the average of at least three biological replicates if the fruit was harvested at one timepoint or the overall average if the fruit was harvested multiple times.																				2011 mean of first harvest. The mean is defined as the average of three biological replicates and with only the first time the fruit was harvested being included.
		Ethyl butanoate	Methyl butanoate	E-2-hexenal	Ethanol	Hexanal	Methyl benzoate	Methyl hexanoate	Cymene	Butyl acetate	Benzaldehyde	Hexyl butanoate	1-Hexanol	Butyl but-2-enoate	Penten-3-ol	Pentyl butanoate	Hex-E2-enol	Benzyl alcohol	Hex-E3-enol	Total		Ethyl butanoate	Methyl butanoate	E-2-hexenal	Ethanol	Hexanal	Methyl benzoate	Methyl hexanoate	Cymene	Butyl acetate	Benzaldehyde	Hexyl butanoate	1-Hexanol	Butyl but-2-enoate	Penten-3-ol	Pentyl butanoate	Hex-E2-enol	Benzyl alcohol	Hex-E3-enol	Total
	Mean % of total	38.4951	27.4829	17.1284	8.71761	6.66349	0.665222	0.365915	0.121134	0.095803	0.0734037	0.066975	0.0470918	0.0331714	0.0177699	0.0102397	0.00884112	0.00589486	0.00100155	100		36.7265	26.9808	18.9952	8.43354	7.33818	0.699389	0.355396	0.131603	0.086974	0.0682236	0.0606642	0.0464297	0.0312352	0.0196733	0.00943026	0.0091686	0.00646605	0.00104805	100
	Mean value	4320.38	3084.46	1922.35	978.393	747.856	74.659	41.0673	13.5951	10.7521	8.23824	7.51673	5.2852	3.72289	1.99434	1.14922	0.992255	0.661591	0.112406	11223.2		3858.53	2834.63	1995.66	886.037	770.957	73.4785	37.3383	13.8264	9.13758	7.16764	6.37344	4.87795	3.2816	2.0669	0.990753	0.963263	0.67933	0.110109	10506.1
Progeny	Vine
MP001	32-11-01a	1274.29	2254.63	779.331	193.178	390.625	640.085	24.0356	5.83492	1.4373	5.81528	4.49591	1.43445	2.25604	0.716789	0.804761	0.392733	0.0857918	0.0302016	5579.48		1274.29	2254.63	779.331	193.178	390.625	640.085	24.0356	5.83492	1.4373	5.81528	4.49591	1.43445	2.25604	0.716789	0.804761	0.392733	0.0857918	0.0302016	5579.48
MP005	32-11-02c	954.922	606.014	887.271	490.503	222.029	0.659198	12.8468	2.41733	0.223039	1.20107	0.34919	0.432732	0.0620837	1.04391	0.0523	0.0516534	0.0871226	0.0150151	3180.18		954.922	606.014	887.271	490.503	222.029	0.659198	12.8468	2.41733	0.223039	1.20107	0.34919	0.432732	0.0620837	1.04391	0.0523	0.0516534	0.0871226	0.0150151	3180.18
MP008	32-11-03a	1479.38	2476.49	2802.01	1071.62	1073.75	22.6453	116.493	11.3001	0.776099	7.43304	3.73641	3.0824	0.429489	4.45248	0.28263	1.27187	4.34575	0.125429	9079.62		584.629	1047.77	3201.04	1023.94	1149.21	31.4265	32.453	13.9141	0.356738	12.2792	1.33103	5.08424	0.115397	6.15475	0.139274	1.71708	8.65995	0.217736	7120.44
MP010	32-11-03c	599.508	4913.89	2404.62	632.471	1088.75	0.0702971	8.20868	11.0393	0.187065	1.63412	0.00749622	1.48569	0.00339242	3.45163	0.0201946	0.240189	0.0567355	0.0437996	9665.69		599.508	4913.89	2404.62	632.471	1088.75	0.0702971	8.20868	11.0393	0.187065	1.63412	0.00749622	1.48569	0.00339242	3.45163	0.0201946	0.240189	0.0567355	0.0437996	9665.69
MP012	32-11-03e	112.718	3871.72	3914.94	94.1397	1257	51.1711	185.858	27.1912	0.440087	5.37481	5.9454	1.45223	0.483683	7.80478	0.944601	1.28533	0.0760586	0.0986021	9538.64		112.718	3871.72	3914.94	94.1397	1257	51.1711	185.858	27.1912	0.440087	5.37481	5.9454	1.45223	0.483683	7.80478	0.944601	1.28533	0.0760586	0.0986021	9538.64
MP014	32-11-04a	8982.99	1699.53	1978.57	1629.25	1067.4	17.1119	34.4349	8.0998	54.541	2.63499	20.1043	3.62665	9.8763	1.90694	3.77618	0.119396	0.332852	0.057725	15514.4		8982.99	1699.53	1978.57	1629.25	1067.4	17.1119	34.4349	8.0998	54.541	2.63499	20.1043	3.62665	9.8763	1.90694	3.77618	0.119396	0.332852	0.057725	15514.4
MP016	32-11-04c	2112.46	1526.09	2605.31	1112.05	980.717	23.7488	6.15111	12.2725	0.259823	4.95878	0.425677	7.74448	0.0160263	4.48685	0.0482241	1.99024	0.44418	0.353192	8399.53		2112.46	1526.09	2605.31	1112.05	980.717	23.7488	6.15111	12.2725	0.259823	4.95878	0.425677	7.74448	0.0160263	4.48685	0.0482241	1.99024	0.44418	0.353192	8399.53
MP018	32-11-04e	6695.02	2937.36	1888.92	1410.65	1258.84	23.9406	5.12741	4.67173	1.88771	7.87656	0.201418	6.41094	0.122945	2.40508	0.0985581	1.19659	1.17404	0.269749	14246.2		6695.02	2937.36	1888.92	1410.65	1258.84	23.9406	5.12741	4.67173	1.88771	7.87656	0.201418	6.41094	0.122945	2.40508	0.0985581	1.19659	1.17404	0.269749	14246.2
MP020	32-11-05a	13952.3	7386.45	3663.95	1941.36	2358.16	24.4835	206.199	17.9448	120.283	1.00827	78.9896	6.70297	53.6115	3.18332	8.76406	1.07109	0.0672921	0.0255699	29824.5		13952.3	7386.45	3663.95	1941.36	2358.16	24.4835	206.199	17.9448	120.283	1.00827	78.9896	6.70297	53.6115	3.18332	8.76406	1.07109	0.0672921	0.0255699	29824.5
MP026	32-11-06a	2581.21	2379.67	1031.6	1288.54	317.529	14.7073	80.5836	8.26354	6.50982	8.89006	12.6279	4.42386	3.83384	1.12824	0.856175	0.670547	0.68996	0.053833	7741.79		850.53	1426.3	1244.57	1368.49	381.305	4.08354	41.5433	11.0452	0.955961	16.1462	4.22701	6.92652	0.213482	1.63991	0.248031	1.02486	1.34185	0.0514716	5360.65
MP027	32-11-06b	1.55014	226.802	1555.54	35.6138	342.669	0.0914543	0.297113	0.743953	0.0513133	2.33829	0.0691625	0.635998	0	1.40949	0.0385435	0.289161	0.0168655	0.0943666	2168.25		1.55014	226.802	1555.54	35.6138	342.669	0.0914543	0.297113	0.743953	0.0513133	2.33829	0.0691625	0.635998	0	1.40949	0.0385435	0.289161	0.0168655	0.0943666	2168.25
MP028	32-11-06c	35591.6	7278.87	2281.92	5302.72	817.736	527.895	50.7127	25.9432	99.8333	39.9466	2.12044	69.0637	3.48266	5.01573	0.452493	2.6793	3.74769	0.91119	52104.7		35591.6	7278.87	2281.92	5302.72	817.736	527.895	50.7127	25.9432	99.8333	39.9466	2.12044	69.0637	3.48266	5.01573	0.452493	2.6793	3.74769	0.91119	52104.7
MP034	32-11-07c	4583.59	3075.89	1176.54	901.399	352.182	152.228	77.4015	15.4018	5.12495	3.12149	8.83727	1.76949	1.95618	0.887892	0.976126	1.28785	0.894648	0.115331	10359.6		4583.59	3075.89	1176.54	901.399	352.182	152.228	77.4015	15.4018	5.12495	3.12149	8.83727	1.76949	1.95618	0.887892	0.976126	1.28785	0.894648	0.115331	10359.6
MP036	32-11-07e	305.904	2799.48	1160.18	265.395	432.076	159.091	83.6132	9.73359	0.305462	2.82368	3.57092	1.19838	0.451175	1.08669	0.390124	1.9091	0.0620576	0.105265	5227.38		305.904	2799.48	1160.18	265.395	432.076	159.091	83.6132	9.73359	0.305462	2.82368	3.57092	1.19838	0.451175	1.08669	0.390124	1.9091	0.0620576	0.105265	5227.38
MP038	32-11-08a	953.422	2395.52	1474.87	634.499	329.062	109.191	69.2554	18.6701	0.535862	2.44049	6.01609	1.34959	0.163535	1.09015	0.598223	1.7174	0.0880692	0.0724517	5998.57		503.491	1906.7	1426.51	525.162	280.226	56.5611	52.3404	9.11829	0.324465	0.929687	0.85007	0.520383	0.0590405	1.45628	0.0955804	0.514886	0.104632	0.0213565	4764.99
MP040	32-11-08c	204.495	1015.37	865.887	218.651	334.301	7.16987	1.61063	1.43486	0.0292041	7.80612	0.0466081	1.44872	0.00549664	1.22721	6.73746e-05	1.29947	1.1963	0.0727748	2662.05		204.495	1015.37	865.887	218.651	334.301	7.16987	1.61063	1.43486	0.0292041	7.80612	0.0466081	1.44872	0.00549664	1.22721	6.73746e-05	1.29947	1.1963	0.0727748	2662.05
MP042	32-11-08e	15496.5	9493.67	1333.77	1160.86	268.129	46.9015	57.6465	13.8042	293.414	2.06408	205.663	5.38759	138.939	1.15817	41.9175	0.605091	0.230258	0.0366161	28560.7		15496.5	9493.67	1333.77	1160.86	268.129	46.9015	57.6465	13.8042	293.414	2.06408	205.663	5.38759	138.939	1.15817	41.9175	0.605091	0.230258	0.0366161	28560.7
MP044	32-11-09a	3712.12	356.042	1661.93	1197.47	720.986	4.11304	0.887686	0.791377	0.688201	34.0555	0.0587693	8.45637	0.0499351	2.4893	0.0940142	2.21764	4.07799	0.145803	7706.68		3712.12	356.042	1661.93	1197.47	720.986	4.11304	0.887686	0.791377	0.688201	34.0555	0.0587693	8.45637	0.0499351	2.4893	0.0940142	2.21764	4.07799	0.145803	7706.68
MP046	32-11-09c	68.1989	1215.83	2107.29	102.576	1227.63	9.20212	3.38357	4.93629	0.0469742	6.2456	0.417136	2.07849	0.0382223	2.18898	0.0598702	3.28278	0.218822	0.108447	4753.74		68.1989	1215.83	2107.29	102.576	1227.63	9.20212	3.38357	4.93629	0.0469742	6.2456	0.417136	2.07849	0.0382223	2.18898	0.0598702	3.28278	0.218822	0.108447	4753.74
MP048	32-11-09e	nd	nd	nd	nd	nd	nd	nd	nd	nd	nd	nd	nd	nd	nd	nd	nd	nd	nd	nd		nd	nd	nd	nd	nd	nd	nd	nd	nd	nd	nd	nd	nd	nd	nd	nd	nd	nd	nd
MP052	32-11-10c	1076.09	3188.63	1315.97	214.95	477.475	13.6099	99.2871	11.8051	0.765389	3.44881	3.47269	0.911981	0.531426	1.40708	0.330152	1.23567	0.0350114	0.0544137	6410.01		1076.09	3188.63	1315.97	214.95	477.475	13.6099	99.2871	11.8051	0.765389	3.44881	3.47269	0.911981	0.531426	1.40708	0.330152	1.23567	0.0350114	0.0544137	6410.01
MP053	32-11-10d	nd	nd	nd	nd	nd	nd	nd	nd	nd	nd	nd	nd	nd	nd	nd	nd	nd	nd	nd		nd	nd	nd	nd	nd	nd	nd	nd	nd	nd	nd	nd	nd	nd	nd	nd	nd	nd	nd
MP054	32-11-10e	3839.81	2668.67	2301.38	888.013	1263.49	435.779	61.3307	20.3858	10.3661	2.82259	3.82488	0.729652	2.0779	1.53315	0.99252	0.239825	0.126493	0.0330867	11501.6		5448.73	2597.26	2837.45	711.621	1392.79	671.11	48.91	18.0461	20.154	0.800724	5.27919	0.891122	3.7768	1.95351	1.66125	0.198274	0.0694882	0	13760.7
MP056	32-11-11a	1141.23	1180.53	1178.73	913.971	421.241	0.912528	2.05899	11.6044	0.200754	3.77457	0.108484	8.54278	0.0390691	0.858623	0.0140959	1.81298	0.683912	0.133422	4866.45		1141.23	1180.53	1178.73	913.971	421.241	0.912528	2.05899	11.6044	0.200754	3.77457	0.108484	8.54278	0.0390691	0.858623	0.0140959	1.81298	0.683912	0.133422	4866.45
MP058	32-11-11c	192.552	1613.81	1581.12	32.5974	540.146	0.246861	3.08804	6.78187	0.0380845	0.916321	0.127639	0.65686	0.0127606	1.54299	0.0119241	0.163521	0.0218821	0.0186637	3973.85		192.552	1613.81	1581.12	32.5974	540.146	0.246861	3.08804	6.78187	0.0380845	0.916321	0.127639	0.65686	0.0127606	1.54299	0.0119241	0.163521	0.0218821	0.0186637	3973.85
MP060	32-11-11e	1733.26	4113.36	838.246	834.967	422.322	26.548	18.7001	4.0011	0.382274	7.29058	0.346188	8.48075	0.00530155	0.419895	0.0382566	0.26066	1.43547	0.113464	8010.18		1733.26	4113.36	838.246	834.967	422.322	26.548	18.7001	4.0011	0.382274	7.29058	0.346188	8.48075	0.00530155	0.419895	0.0382566	0.26066	1.43547	0.113464	8010.18
MP062	32-11-12a	6534.93	4432.13	1214.68	1003.98	320.56	32.7272	86.0848	3.17857	8.16533	2.60873	3.29055	0.545306	1.66005	0.784394	0.436121	0.144726	0.0117564	0.0235741	13645.9		6534.93	4432.13	1214.68	1003.98	320.56	32.7272	86.0848	3.17857	8.16533	2.60873	3.29055	0.545306	1.66005	0.784394	0.436121	0.144726	0.0117564	0.0235741	13645.9
MP064	32-11-12c	2130.46	3332.49	1413.93	1139.94	747.632	0.906175	9.5108	20.7455	1.20165	5.47195	0.0829626	3.68159	0.0583888	1.71549	0.0101042	0.570285	0.0999033	0.0429937	8808.55		2130.46	3332.49	1413.93	1139.94	747.632	0.906175	9.5108	20.7455	1.20165	5.47195	0.0829626	3.68159	0.0583888	1.71549	0.0101042	0.570285	0.0999033	0.0429937	8808.55
MP066	32-11-12e	97.5287	172.75	3228.74	18.0382	735.718	2.35086	1.29087	10.4283	0.242463	1.42851	3.11148	0.669832	1.22776	2.00969	0.156783	0.209444	0.162099	0.0370838	4276.1		97.5287	172.75	3228.74	18.0382	735.718	2.35086	1.29087	10.4283	0.242463	1.42851	3.11148	0.669832	1.22776	2.00969	0.156783	0.209444	0.162099	0.0370838	4276.1
MP067	32-11-12f	nd	nd	nd	nd	nd	nd	nd	nd	nd	nd	nd	nd	nd	nd	nd	nd	nd	nd	nd		nd	nd	nd	nd	nd	nd	nd	nd	nd	nd	nd	nd	nd	nd	nd	nd	nd	nd	nd
MP068	32-11-13a	14131.3	6638.31	1428.85	2224.69	468.813	99.976	59.8179	12.7593	76.6136	3.9985	69.0301	4.27177	37.3993	0.837425	12.2016	0.437809	0.216992	0.0415161	25269.5		10592.6	2522.9	1233.87	1939.38	543.81	28.4974	55.9359	12.8401	15.9823	5.63903	12.7231	3.09741	10.9842	0.823248	2.89705	0.360394	0.399233	0.0639427	16982.8
MP072	32-11-13e	36.4815	120.421	2846.71	95.5633	1539.2	3.98529	0.401345	34.7011	0.0633881	6.55385	0.0751125	1.47492	0.0210992	2.80691	0.0234415	1.08697	1.69558	0.0844785	4691.34		36.4815	120.421	2846.71	95.5633	1539.2	3.98529	0.401345	34.7011	0.0633881	6.55385	0.0751125	1.47492	0.0210992	2.80691	0.0234415	1.08697	1.69558	0.0844785	4691.34
MP074	32-11-14a	7326.01	4108.24	1039.62	1065.51	345.919	11.5425	308.613	17.9415	41.3552	8.26387	26.4421	4.46875	16.1143	1.07956	2.70264	0.410737	0.399024	0.0214989	14324.7		7326.01	4108.24	1039.62	1065.51	345.919	11.5425	308.613	17.9415	41.3552	8.26387	26.4421	4.46875	16.1143	1.07956	2.70264	0.410737	0.399024	0.0214989	14324.7
MP076	32-11-14c	nd	nd	nd	nd	nd	nd	nd	nd	nd	nd	nd	nd	nd	nd	nd	nd	nd	nd	nd		nd	nd	nd	nd	nd	nd	nd	nd	nd	nd	nd	nd	nd	nd	nd	nd	nd	nd	nd
MP078	32-11-14e	2203.23	4117.84	2882.38	322.088	1303.55	8.21161	9.24847	11.394	0.262838	2.83995	0.0874566	1.61162	0.00659666	1.45277	0.0314905	0.513182	0.210262	0.0231813	10865		2203.23	4117.84	2882.38	322.088	1303.55	8.21161	9.24847	11.394	0.262838	2.83995	0.0874566	1.61162	0.00659666	1.45277	0.0314905	0.513182	0.210262	0.0231813	10865
MP080	32-11-15a	2521.21	1773.22	534.174	917.664	146.297	8.97898	5.52111	10.3962	1.66562	2.89595	0.214726	8.32751	0.105889	0.288177	0.0364403	0.317533	0.579662	0.0632239	5931.95		170.414	407.468	538.99	610.878	121.768	1.1879	0.432937	9.92271	0.0377615	2.11125	0.0283483	2.5915	0.00171937	0.308449	0.00997357	0.380133	0.544112	0.0647281	1867.14
MP088	32-11-16c	4952.39	6777.26	2477.6	392.528	650.701	8.87257	223.257	8.43374	14.5953	2.1423	17.0968	1.48907	6.99744	2.34764	1.42927	1.59255	0.378403	0.0340892	15539.2		4952.39	6777.26	2477.6	392.528	650.701	8.87257	223.257	8.43374	14.5953	2.1423	17.0968	1.48907	6.99744	2.34764	1.42927	1.59255	0.378403	0.0340892	15539.2
MP090	32-11-16e	4663.56	2395.48	2195.31	1371.22	1139.79	80.0445	56.9737	17.8929	11.1037	3.75345	9.85265	2.81782	5.46653	2.36187	1.0479	0.780764	1.22479	0.0646184	11958.7		2668.71	2826.01	1908.53	723.982	1027.83	64.6985	62.8511	23.14	1.36277	2.38714	3.64731	1.40221	0.828387	2.6545	0.399531	0.724978	0.292982	0.0376812	9319.49
MP092	32-11-17a	14728.8	1563.44	3840.51	3028.03	1426.75	22.2465	5.61826	4.72039	9.52418	15.17	0.729067	34.2039	0.94385	7.47071	0.140169	13.0487	4.68188	1.75726	24707.8		14728.8	1563.44	3840.51	3028.03	1426.75	22.2465	5.61826	4.72039	9.52418	15.17	0.729067	34.2039	0.94385	7.47071	0.140169	13.0487	4.68188	1.75726	24707.8
MP097	32-11-17f	1862.79	1948.68	934.7	920.099	167.713	1.34256	9.40116	20.2989	1.58014	2.42547	0.989103	4.86212	0.105649	0.425366	0.0600173	0.480741	0.0780018	0.0504037	5876.08		119.123	585.418	948.357	327.204	149.269	0.233574	1.97681	15.5849	0.104454	1.79954	0.00539632	1.12736	0.00460469	0.27891	0	0.0520237	0.112278	0.0373118	2150.69
MP098	32-11-18a	1158.32	2426.22	725.081	267.298	147.165	6.97848	40.6577	23.2315	1.20892	2.8546	2.30755	0.998943	0.639074	0.749688	0.1509	0.791475	0.0450884	0.0331894	4804.73		1298.48	2644.16	772.477	184.47	167.851	9.16128	47.4845	26.6724	1.18643	2.93763	2.90843	0.972889	0.78715	0.749002	0.187202	0.806736	0.0571789	0.0342635	5161.39
MP100	32-12-01a	1292.11	2711.06	962.633	433.62	293.734	3.35328	11.7441	12.0064	0.717618	3.72538	0.215676	2.25814	0.0353631	0.560022	0.0402136	0.322722	0.167111	0.0499418	5728.35		1554.3	2316.39	1109.39	560.261	298.319	4.8295	10.666	8.33259	1.06572	1.70542	0.0183895	1.32806	0.0117873	0.636091	0.000984353	0.0573618	0.187811	0.0701583	5867.57
MP102	32-12-02a	4187.07	4396.1	541.272	1342.02	170.248	100.257	91.434	7.47726	5.18781	4.61062	7.36285	0.656317	1.21838	0.415892	0.976378	0.393397	0.127166	0.0769395	10856.9		648.485	3662.11	607.878	51.3712	168.513	90.6372	55.755	3.34832	0.301971	0.650225	2.98046	0.162022	0.197989	0.36689	0.242854	0.0419415	0.0444221	0.0228753	5293.11
MP104	32-12-02c	nd	nd	nd	nd	nd	nd	nd	nd	nd	nd	nd	nd	nd	nd	nd	nd	nd	nd	nd		nd	nd	nd	nd	nd	nd	nd	nd	nd	nd	nd	nd	nd	nd	nd	nd	nd	nd	nd
MP107	32-12-03a	1330.71	1718.17	525.61	488.662	129.511	17.0826	50.9555	3.48877	2.04643	4.05064	8.54144	0.946222	0.803313	0.452831	0.580959	0.355612	0.0506054	0.0373089	4282.06		255.869	911.356	670.387	62.0912	140.099	7.92364	12.7147	1.68429	0.356262	0.798343	1.41898	0.238193	0.102065	0.591411	0.101558	0.521521	0.0436039	0.0327827	2066.33
MP109	32-12-03c	3259.09	3553.53	2531.67	687.985	530.347	0.582408	9.39387	3.97504	1.68178	1.49226	0.0326266	1.05945	0.036841	1.94364	0.0127337	0.396459	0.160022	0.06893	10583.5		3259.09	3553.53	2531.67	687.985	530.347	0.582408	9.39387	3.97504	1.68178	1.49226	0.0326266	1.05945	0.036841	1.94364	0.0127337	0.396459	0.160022	0.06893	10583.5
MP113	32-12-04a	23.7048	67.6822	2895.95	31.503	1224.88	2.82641	0.529916	2.99517	0.00337346	0.902792	0.0371505	1.18401	0.00583428	1.90377	0.0210057	0.661681	1.11645	0.0339072	4255.94		23.7048	67.6822	2895.95	31.503	1224.88	2.82641	0.529916	2.99517	0.00337346	0.902792	0.0371505	1.18401	0.00583428	1.90377	0.0210057	0.661681	1.11645	0.0339072	4255.94
MP115	32-12-04c	12780.2	5221.95	898.813	2672.48	436.415	29.4042	11.5471	2.89614	30.174	8.15561	0.809404	14.7766	0.791046	0.988177	0.243269	0.162245	0.783567	0.0742052	22110.7		4683.74	2015.5	1164.69	974.725	655.87	5.32861	4.78354	3.95894	2.50142	11.2804	0.117363	8.5101	0.15937	1.62375	0.121926	0.262137	0.472595	0.0918384	9533.74
MP123	32-12-05e	2889.43	1435.3	785.961	779.914	162.207	1.15498	5.19022	8.77695	0.597943	1.56624	0.226965	3.50265	0.0847058	0.519977	0.0220521	0.822749	0.0422486	0.036835	6075.36		2889.43	1435.3	785.961	779.914	162.207	1.15498	5.19022	8.77695	0.597943	1.56624	0.226965	3.50265	0.0847058	0.519977	0.0220521	0.822749	0.0422486	0.036835	6075.36
MP124	32-12-05f	5753.48	4320.19	1082.4	968.491	416.731	9.70602	12.9524	4.90923	3.21969	3.7504	0.648606	7.35725	0.190698	0.64324	0.14528	0.200469	0.445361	0.0269467	12585.5		5753.48	4320.19	1082.4	968.491	416.731	9.70602	12.9524	4.90923	3.21969	3.7504	0.648606	7.35725	0.190698	0.64324	0.14528	0.200469	0.445361	0.0269467	12585.5
MP131	32-12-07a	7822.2	2984.12	988.254	1584.29	366.898	18.4011	10.7857	16.4432	2.98273	7.37556	0.215081	11.7283	0.0681203	0.559856	0.0192784	0.421292	1.3263	0.0790638	13816.2		5861.55	3840.61	1123.87	1173.55	430.206	16.1087	11.2979	14.7777	2.72982	2.78535	0.13391	8.72223	0.0126991	0.291718	0	0.374145	0.152778	0	12487.2
MP133	32-12-07c	250.058	2036.08	598.387	932.538	171.889	1.76486	22.2767	18.1452	0.232678	1.28625	0.433856	0.553111	0.0270406	0.63264	0.0730397	0.1276	0.044564	0.0199414	4034.57		250.058	2036.08	598.387	932.538	171.889	1.76486	22.2767	18.1452	0.232678	1.28625	0.433856	0.553111	0.0270406	0.63264	0.0730397	0.1276	0.044564	0.0199414	4034.57
MP135	32-12-07e	1898.6	5875.87	3656.48	553.159	1126.68	11.8822	160.784	2.003	3.94337	3.5431	11.4533	1.75836	2.17034	4.51745	0.912469	1.81296	0.183713	0.022789	13315.8		1898.6	5875.87	3656.48	553.159	1126.68	11.8822	160.784	2.003	3.94337	3.5431	11.4533	1.75836	2.17034	4.51745	0.912469	1.81296	0.183713	0.022789	13315.8
MP137	32-12-08a	nd	nd	nd	nd	nd	nd	nd	nd	nd	nd	nd	nd	nd	nd	nd	nd	nd	nd	nd		nd	nd	nd	nd	nd	nd	nd	nd	nd	nd	nd	nd	nd	nd	nd	nd	nd	nd	nd
MP141	32-12-08e	nd	nd	nd	nd	nd	nd	nd	nd	nd	nd	nd	nd	nd	nd	nd	nd	nd	nd	nd		nd	nd	nd	nd	nd	nd	nd	nd	nd	nd	nd	nd	nd	nd	nd	nd	nd	nd	nd
MP143	32-12-09a	241.692	1271.25	1238.62	169.794	239.788	0.950741	16.4081	4.0137	0.178013	11.1938	0.23651	0.580034	0.0269064	1.39075	0.00628662	0.694661	0.10649	0.0440025	3196.97		241.692	1271.25	1238.62	169.794	239.788	0.950741	16.4081	4.0137	0.178013	11.1938	0.23651	0.580034	0.0269064	1.39075	0.00628662	0.694661	0.10649	0.0440025	3196.97
MP145	32-12-09c	5217.6	3379.58	1643.43	991.025	839.678	57.9301	7.80988	8.32242	6.12447	11.5313	0.881414	6.19853	0.490511	1.97157	0.293092	0.822126	0.691957	0.136419	12174.5		5326.09	2254.1	1488.38	1126.09	607.29	22.8529	6.08319	5.08347	4.44064	3.91785	0.0721153	3.97844	0.213362	1.81411	0.0642225	0.153522	0.821838	0.0769914	10851.5
MP147	32-12-09e	677.077	6430.4	3410.83	109.076	1510.92	282.628	123.099	52.6084	1.94114	2.86191	6.40332	1.09904	0.740744	1.84389	0.389137	0.343136	0.0319465	0	12612.3		677.077	6430.4	3410.83	109.076	1510.92	282.628	123.099	52.6084	1.94114	2.86191	6.40332	1.09904	0.740744	1.84389	0.389137	0.343136	0.0319465	0	12612.3
MP149	32-12-10a	169.674	1515.39	2917.88	181.097	449.743	6.36097	24.1648	9.53324	0.134304	10.3985	0.212068	1.04664	0.0271063	2.50147	0.034119	1.70594	1.09321	0.0787927	5291.07		8.03627	1751.75	4992.02	35.3247	783.593	7.3988	33.5246	14.8984	0.0339001	4.28479	0.151059	1.26139	0.00501862	4.22683	0.0270854	2.76665	1.02914	0.130871	7640.47
MP153	32-12-10e	3810.67	2557.43	1116.09	945.431	688.756	566.396	37.85	28.2208	11.2841	5.22457	6.63195	1.90235	4.44621	1.24546	1.38993	0.379868	0.267525	0.0366789	9783.65		5625.27	2417.05	1093.96	1084.48	662.361	624.097	35.2282	19.8111	27.4256	2.83989	11.9179	3.01017	10.1339	1.32809	2.90925	0.648575	0.405326	0.0678187	11622.9
MP155	32-12-11a	184.449	712.311	628.272	295.945	121.11	2.12833	1.02244	7.12815	0.110834	14.0102	0.16281	1.93311	0.059866	0.511246	0.0217045	1.06302	2.14583	0.17505	1972.56		102.743	209.169	877.961	118.264	188.107	2.97882	0.766722	11.3438	0.102044	3.77602	0.30114	1.63404	0.116856	0.631647	0.0153089	0.145004	1.03129	0.270117	1519.36
MP157	32-12-11c	nd	nd	nd	nd	nd	nd	nd	nd	nd	nd	nd	nd	nd	nd	nd	nd	nd	nd	nd		nd	nd	nd	nd	nd	nd	nd	nd	nd	nd	nd	nd	nd	nd	nd	nd	nd	nd	nd
MP159	32-12-11e	29.5977	82.2164	1164.7	132.516	316.795	0.668964	0.144689	1.548	0.0959161	4.61407	0.00220851	0.648276	0.00937448	0.669653	0.0339678	0.420556	0.369467	0.0109479	1735.07		66.0597	50.4069	1004.19	281.102	215.814	1.40863	0.141318	1.06061	0.0396794	2.29683	0.00305986	0.75088	0.00172532	0.59141	0.0534915	0.0713946	0.641396	0.00491614	1624.64
MP161	32-12-12a	14011.4	1555.94	776.46	2922.03	92.663	51.9073	14.4857	49.7883	26.2768	6.59519	17.8757	2.76557	12.3539	0.622076	3.54582	0.573491	0.252878	0.0844434	19545.6		13084.6	1593.52	688.34	3052.92	92.8287	71.9016	15.1639	58.3105	29.5813	8.84887	21.8785	3.35212	14.6723	0.71451	4.16872	0.738834	0.363176	0.0797522	18742
MP162	32-12-12b	6799.53	2323.06	3518.75	1468.66	1473.12	6.63694	5.91133	21.4078	2.76216	3.63181	0.148695	5.46436	0.376673	3.30417	0.0668196	0.346948	0.499299	0.0967272	15633.8		2863.45	1147.08	3627.29	864.742	1444.3	0.573689	4.26415	15.652	0.186499	1.59789	0.00541225	1.74429	0.0222187	2.49933	0.0159647	0.165374	0.103766	0.0358115	9973.73
MP163	32-12-12c	21683.4	3972.57	2384.86	2957.12	874.185	672.881	29.3011	7.86977	40.3923	34.3372	7.72672	6.57983	9.80063	2.94728	1.87481	1.12728	0.917079	0.274135	32688.2		21683.4	3972.57	2384.86	2957.12	874.185	672.881	29.3011	7.86977	40.3923	34.3372	7.72672	6.57983	9.80063	2.94728	1.87481	1.12728	0.917079	0.274135	32688.2
MP165	32-12-12e	7219.82	3646.44	1946.35	1549.54	868.406	39.2506	13.2633	23.0373	6.91946	4.39209	0.780731	15.0467	0.436224	2.54913	0.219793	0.728637	0.666321	0.239805	15338.1		4904.58	1875.94	1380.23	1061.14	525.248	18.1128	4.82891	19.4382	3.14366	1.90622	0.422033	11.0617	0.20791	1.43272	0.135602	0.484714	0.281979	0.108638	9808.7
MP167	32-12-13a	5167.9	4316.27	3603.05	1484.26	1697.02	217.071	74.6269	22.6685	2.60641	3.04124	2.91574	1.04621	1.68253	2.10699	0.578088	0.602589	0.087953	0.0472319	16597.6		5167.9	4316.27	3603.05	1484.26	1697.02	217.071	74.6269	22.6685	2.60641	3.04124	2.91574	1.04621	1.68253	2.10699	0.578088	0.602589	0.087953	0.0472319	16597.6
MP169	32-12-13c	nd	nd	nd	nd	nd	nd	nd	nd	nd	nd	nd	nd	nd	nd	nd	nd	nd	nd	nd		nd	nd	nd	nd	nd	nd	nd	nd	nd	nd	nd	nd	nd	nd	nd	nd	nd	nd	nd
MP171	32-12-13e	1135.28	1425.61	581.893	847.713	109.648	0.311412	3.29104	22.0187	0.102734	2.5002	0.00631537	1.42418	0.00559054	0.364741	0.0122952	0.126656	0.164559	0.0238581	4130.5		1135.28	1425.61	581.893	847.713	109.648	0.311412	3.29104	22.0187	0.102734	2.5002	0.00631537	1.42418	0.00559054	0.364741	0.0122952	0.126656	0.164559	0.0238581	4130.5
MP175	32-12-14c	10574.5	4622.82	1443.78	2556.62	584.387	160.999	22.5644	8.85599	21.5945	12.1747	1.57994	21.0414	1.0257	2.05673	0.294029	0.417935	2.30974	0.239952	20037.3		3722.16	2330.16	1290.28	1173.19	561.385	31.4544	10.7837	7.84655	1.19839	4.69644	0.195642	8.49885	0.0569733	1.49171	0.0397392	0.232259	1.35943	0.072896	9145.11
MP179	32-12-15a	6433.11	3822.66	1217.18	1436.81	296.497	16.146	11.8249	23.0879	3.61828	12.1016	0.371725	6.78144	0.322487	1.32963	0.063409	0.941196	0.938567	0.0529353	13283.8		3097.46	4880.72	1563.21	652.775	427.821	18.3287	11.4302	29.8218	0.430191	4.03442	0.573282	3.27649	0.0271977	1.43047	0.0409932	0.471793	0.214938	0.0480095	10692.1
MP180	32-12-15b	3.43085	60.1712	458.439	9.69136	52.536	0.077737	0.0580861	21.3165	0.00977076	0.814143	0.0104722	0.113362	0.0014335	0.235578	0.0119384	0.0701745	0.0220001	0	607.01		3.43085	60.1712	458.439	9.69136	52.536	0.077737	0.0580861	21.3165	0.00977076	0.814143	0.0104722	0.113362	0.0014335	0.235578	0.0119384	0.0701745	0.0220001	0	607.01
MP181	32-12-15c	36221.9	8254.42	1086.37	4104.09	185.19	190.626	34.8397	13.3227	50.4529	32.397	0.859376	20.5657	3.99489	1.16232	0.252063	0.315558	5.32883	0.313083	50206.4		36221.9	8254.42	1086.37	4104.09	185.19	190.626	34.8397	13.3227	50.4529	32.397	0.859376	20.5657	3.99489	1.16232	0.252063	0.315558	5.32883	0.313083	50206.4
MP182	32-12-15d	8964.45	5664.62	1456.5	2524.65	315.587	31.6584	17.7144	1.95353	6.44958	3.83863	0.391368	8.4401	0.265647	1.84606	0.0972946	0.501957	0.66968	0.041075	18999.7		13878.7	7355.75	1225.99	3363.27	221.773	52.4945	18.2679	1.89711	12.193	5.09432	0.619119	11.3372	0.489652	1.70482	0.165906	0.381146	1.08783	0.0453238	26151.2
MP183	32-12-15e	6787.53	1821.98	2094.44	2903.94	349.613	31.1392	6.25454	7.37518	1.02138	4.53747	0.129977	5.2794	0.0302539	1.93388	0.0296589	0.902165	0.516656	0.0717692	14016.7		9575.58	1727.51	1940.53	4581.81	354.403	39.3241	4.36992	8.30805	1.51998	0.75259	0.046837	3.33306	0.0358774	1.75126	0.0253204	0.195344	0.424362	0.00986679	18239.9
MP185	32-12-16a	712.506	2252.91	1688.46	387.563	682.48	2.37197	10.1749	9.85606	0.284227	17.7102	0.21213	3.75643	0.0315115	1.57859	0.046169	0.925342	0.354254	0.103744	5771.32		1990.63	2099.79	2200.79	991.51	880.851	4.95338	13.1631	13.6523	0.608327	1.53062	0.32016	8.21307	0.0719588	2.75427	0.0446237	1.07145	0.502638	0.109352	8210.57
MP189	32-12-16e	1407.23	3980.73	1937.4	271.312	437.802	0.450414	6.76882	28.9204	0.216705	1.49869	0.00284716	1.20307	0.00730999	1.37658	0.056385	0.388983	0.0412124	0.0749361	8075.48		1407.23	3980.73	1937.4	271.312	437.802	0.450414	6.76882	28.9204	0.216705	1.49869	0.00284716	1.20307	0.00730999	1.37658	0.056385	0.388983	0.0412124	0.0749361	8075.48
MP193	32-12-17c	529.411	1816.16	1695.09	712.051	505.015	0.151354	4.645	4.03515	0.177641	2.59593	0.0665274	2.45048	0.0239113	2.75521	0	0.762911	0.036146	0.103505	5275.52		529.411	1816.16	1695.09	712.051	505.015	0.151354	4.645	4.03515	0.177641	2.59593	0.0665274	2.45048	0.0239113	2.75521	0	0.762911	0.036146	0.103505	5275.52
MP195	32-12-17e	2321.14	4116.84	1983.45	972.608	778.198	16.0904	8.81768	11.5613	0.909172	18.914	0.946508	3.81088	0.0857484	1.9452	0.078834	1.62359	0.720376	0.134955	10237.9		2321.14	4116.84	1983.45	972.608	778.198	16.0904	8.81768	11.5613	0.909172	18.914	0.946508	3.81088	0.0857484	1.9452	0.078834	1.62359	0.720376	0.134955	10237.9
MP197	32-12-18a	530.489	4574.27	767.984	23.0026	232.509	155.642	60.6379	1.93818	2.57519	1.75905	7.90665	0.411518	1.53853	0.697245	1.07148	0.137967	0.080022	0.0230328	6362.68		530.489	4574.27	767.984	23.0026	232.509	155.642	60.6379	1.93818	2.57519	1.75905	7.90665	0.411518	1.53853	0.697245	1.07148	0.137967	0.080022	0.0230328	6362.68
MP199	32-13-01a	5064.9	3183.81	5395.47	1541.36	2334.18	1.82432	17.0708	40.7052	0.962041	23.6508	0.0552989	17.2024	0.0217798	12.0033	0	7.69818	0.580477	0.567087	17642.1		5064.9	3183.81	5395.47	1541.36	2334.18	1.82432	17.0708	40.7052	0.962041	23.6508	0.0552989	17.2024	0.0217798	12.0033	0	7.69818	0.580477	0.567087	17642.1
MP200	32-13-01b	nd	nd	nd	nd	nd	nd	nd	nd	nd	nd	nd	nd	nd	nd	nd	nd	nd	nd	nd		nd	nd	nd	nd	nd	nd	nd	nd	nd	nd	nd	nd	nd	nd	nd	nd	nd	nd	nd
MP201	32-13-02a	14131.7	4318.6	1874.14	3168.51	372.284	83.743	7.0919	9.73455	10.8713	36.97	0.698435	11.4638	1.43021	2.82422	0.220022	1.56997	5.82479	0.103867	24037.8		4391.27	1037.88	2444.77	1754.96	599.849	30.8038	2.18283	12.9422	1.51703	63.0489	0.324483	13.8094	0.0754713	5.08669	0.045683	2.58907	10.3102	0.194305	10371.7
MP202	32-13-02b	1605.14	1696	873.107	148.267	102.412	183.005	34.2641	5.84796	2.08829	1.02436	16.0013	0.527047	1.97124	0.602102	1.99783	0.245879	0.0193497	0.0209225	4672.53		1605.14	1696	873.107	148.267	102.412	183.005	34.2641	5.84796	2.08829	1.02436	16.0013	0.527047	1.97124	0.602102	1.99783	0.245879	0.0193497	0.0209225	4672.53
MP204	32-13-02d	2898.45	1500.34	1109.46	1164.89	331.298	15.7598	25.2522	17.2607	5.58811	11.1059	7.40552	4.26162	3.30676	0.909683	1.04272	2.47641	1.08151	0.20001	7100.09		2898.45	1500.34	1109.46	1164.89	331.298	15.7598	25.2522	17.2607	5.58811	11.1059	7.40552	4.26162	3.30676	0.909683	1.04272	2.47641	1.08151	0.20001	7100.09
MP206	32-13-03a	295.902	1946.22	893.129	411.802	159.25	1.08659	3.7202	3.26046	0.100042	22.0603	0.00879164	1.18113	0.00475959	0.908653	0.0159847	0.41541	0.442201	0.0799532	3739.58		455.776	1597.2	826.163	617.944	158.935	0.241798	3.46179	2.68265	0.0864323	0.829699	0.0117041	1.20693	0.00540683	0.844661	0.00570062	0.239345	0.0497889	0.116064	3665.8
MP210	32-13-03e	3249.54	4561.73	3360.96	861.057	1721.66	10.1468	152.133	2.439	1.04203	3.85158	34.9421	1.90368	1.39782	2.41715	2.50853	0.802826	0.959571	0.0894103	13969.6		3249.54	4561.73	3360.96	861.057	1721.66	10.1468	152.133	2.439	1.04203	3.85158	34.9421	1.90368	1.39782	2.41715	2.50853	0.802826	0.959571	0.0894103	13969.6
MP212	32-13-04a	9598.72	2127.1	2669.47	1517.27	1687.55	12.2709	4.7493	21.996	11.5909	8.28795	0.803179	12.1453	0.792246	2.51461	0.148046	1.7286	1.37329	0.134278	17678.6		9396.49	2754	4138.19	1285.21	2592.59	8.65631	5.46404	34.5415	2.95394	6.13536	0.440735	8.72801	0.2764	3.63233	0.0760819	3.07381	1.25022	0.093022	20241.8
MP214	32-13-04c	8.66072	71.42	2848.75	61.6356	1998.38	7.96433	1.51455	67.3589	0.057741	1.7985	0.018891	0.642773	0.00309976	2.25285	0.0045049	0.775927	0.101926	0.0536872	5071.39		8.66072	71.42	2848.75	61.6356	1998.38	7.96433	1.51455	67.3589	0.057741	1.7985	0.018891	0.642773	0.00309976	2.25285	0.0045049	0.775927	0.101926	0.0536872	5071.39
MP216	32-13-04e	3645.67	3337.19	1518.65	815.686	478.668	31.0514	9.07854	11.2033	0.930242	7.14817	0.435775	2.09287	0.152728	2.56129	0.0605761	1.45068	0.5953	0.0996809	9862.73		4228.25	2166.57	1503.32	1330.91	441.618	23.7597	5.61783	11.2605	1.23759	2.4155	0.0268171	2.09565	0.0688631	2.08793	0.00259045	0.225514	0.861814	0.190437	9720.51
MP218	32-13-05a	nd	nd	nd	nd	nd	nd	nd	nd	nd	nd	nd	nd	nd	nd	nd	nd	nd	nd	nd		nd	nd	nd	nd	nd	nd	nd	nd	nd	nd	nd	nd	nd	nd	nd	nd	nd	nd	nd
MP220	32-13-05c	4066.99	2343.75	885.619	1667.26	242.528	22.5062	16.4182	15.5871	1.47585	10.0609	0.560288	6.44672	0.0660957	0.90277	0.0545144	0.663705	0.547382	0.146252	9281.59		1440.88	798.579	1088.15	1218.54	299.66	1.5686	1.60437	24.7576	0.440049	17.2528	0.0141552	5.89384	0.00372408	1.10619	0.0132472	1.07229	0.735774	0.243311	4900.52
MP222	32-13-05e	1806.24	2639.15	194.069	734.011	53.1515	155.073	61.1761	2.78493	1.2637	2.71977	9.29757	0.801694	1.94104	0.228027	0.793187	0.0835334	0.0642857	0.0125471	5662.86		1806.24	2639.15	194.069	734.011	53.1515	155.073	61.1761	2.78493	1.2637	2.71977	9.29757	0.801694	1.94104	0.228027	0.793187	0.0835334	0.0642857	0.0125471	5662.86
MP224	32-13-06a	nd	nd	nd	nd	nd	nd	nd	nd	nd	nd	nd	nd	nd	nd	nd	nd	nd	nd	nd		nd	nd	nd	nd	nd	nd	nd	nd	nd	nd	nd	nd	nd	nd	nd	nd	nd	nd	nd
MP226	32-13-06c	346.065	794.599	4003.92	472.03	1857.03	1.84961	0.975716	3.29536	0.107713	16.3003	0.0189456	4.17621	0.0208289	4.39685	0.00797515	0.570397	0.413368	0.0857876	7505.86		615.834	1303.45	4493.25	652.47	2301.78	3.02309	1.44173	3.74417	0.0955381	18.2229	0.0313301	6.10039	0.0205122	6.12558	0	0.705999	0.542734	0.171575	9407
MP228	32-13-06e	3187.2	6107.57	2989.62	332.681	926.211	13.8453	33.7246	5.53271	0.546656	3.6188	0.235046	1.64022	0.0834978	3.15828	0.0361634	0.506249	0.0716694	0.107446	13606.4		3187.2	6107.57	2989.62	332.681	926.211	13.8453	33.7246	5.53271	0.546656	3.6188	0.235046	1.64022	0.0834978	3.15828	0.0361634	0.506249	0.0716694	0.107446	13606.4
MP230	32-13-07a	965.487	2478.28	1920.7	392.139	953.501	3.53069	32.243	0.974315	3.9895	1.12466	5.17642	1.01131	0.982272	1.36909	0.876762	0.681524	0.0308045	0.0477772	6762.14		965.487	2478.28	1920.7	392.139	953.501	3.53069	32.243	0.974315	3.9895	1.12466	5.17642	1.01131	0.982272	1.36909	0.876762	0.681524	0.0308045	0.0477772	6762.14
MP234	32-13-07e	537.278	2610.88	2484.74	115.964	972.952	1.14001	7.1661	48.0805	0.196597	106.188	0.0842589	1.75462	0.0196228	3.25151	0	0.977698	0.85492	0.079978	6891.61		537.278	2610.88	2484.74	115.964	972.952	1.14001	7.1661	48.0805	0.196597	106.188	0.0842589	1.75462	0.0196228	3.25151	0	0.977698	0.85492	0.079978	6891.61
MP236	32-13-08a	1366.08	4456.59	1541.78	264.149	325.883	1.41316	11.3624	5.73393	0.336923	4.12558	0.144278	3.57246	0.0612275	1.36688	0.0409405	0.453137	0.506685	0.0827311	7983.69		1366.08	4456.59	1541.78	264.149	325.883	1.41316	11.3624	5.73393	0.336923	4.12558	0.144278	3.57246	0.0612275	1.36688	0.0409405	0.453137	0.506685	0.0827311	7983.69
MP238	32-13-08c	4361.51	5166.02	3656.72	658.401	1388.28	465.516	124.915	16.1835	11.7574	44.2425	27.8314	2.03898	8.35282	2.89555	2.97781	0.770638	0.505328	0.0680147	15939		4361.51	5166.02	3656.72	658.401	1388.28	465.516	124.915	16.1835	11.7574	44.2425	27.8314	2.03898	8.35282	2.89555	2.97781	0.770638	0.505328	0.0680147	15939
MP244	32-13-09c	5802.91	4653.27	1888.03	2680.44	495.738	13.7879	29.2325	17.0134	2.90521	18.4536	1.94098	72.7155	0.260329	2.59286	0.266464	0.722799	0.990957	0.681979	15682		5802.91	4653.27	1888.03	2680.44	495.738	13.7879	29.2325	17.0134	2.90521	18.4536	1.94098	72.7155	0.260329	2.59286	0.266464	0.722799	0.990957	0.681979	15682
MP246	32-13-09e	1721.21	1255.24	2079.35	511.63	598.941	1.74581	3.22254	16.4794	0.432401	15.5362	0.0341525	4.16259	0.0466119	2.15057	0.0329213	0.36116	0.494936	0.0849371	6211.15		39.0718	456.536	2887.34	85.1894	710.835	1.94825	0.457554	19.8824	0.0479875	3.30577	0.00492379	3.31934	0.0190642	2.57701	0.0177077	0.313123	0.237255	0.125547	4211.22
MP248	32-13-10a	12.9266	1299.9	2050.18	10.7823	371.766	2.36031	2.15592	7.20476	0.0129879	0.824636	0.246045	0.231555	0.0150676	1.67603	0.0110076	0.796362	0.049858	0.0381494	3761.18		12.9266	1299.9	2050.18	10.7823	371.766	2.36031	2.15592	7.20476	0.0129879	0.824636	0.246045	0.231555	0.0150676	1.67603	0.0110076	0.796362	0.049858	0.0381494	3761.18
MP252	32-13-10e	446.134	3261.39	2160.4	211.284	1359.89	8.5142	13.5952	10.5239	0.104333	2.19095	1.88617	1.92278	0.252214	3.12312	0.151933	0.913973	0.0196805	0.0366044	7482.33		446.134	3261.39	2160.4	211.284	1359.89	8.5142	13.5952	10.5239	0.104333	2.19095	1.88617	1.92278	0.252214	3.12312	0.151933	0.913973	0.0196805	0.0366044	7482.33
MP254	32-13-11a	2585.46	4419.88	2180.76	520.131	806.958	412.257	67.0249	11.1488	3.59149	1.85784	5.7703	1.63406	2.05579	2.64991	0.769685	1.05281	0.0330377	0.017402	11023.1		3124.72	3230	1925.25	331.617	711.525	506.332	22.511	8.06553	4.84674	2.13746	2.05939	0.917683	2.15719	2.23702	0.604408	1.05289	0.029317	0.0301945	9876.1
MP256	32-13-11c	2453.01	2534.86	3001.23	634.292	1375.64	0.652456	7.00561	20.1247	0.398807	3.43468	0.191301	2.39505	0.00756167	1.88531	0.00840751	0.356648	0.0942027	0.0599685	10035.6		2453.01	2534.86	3001.23	634.292	1375.64	0.652456	7.00561	20.1247	0.398807	3.43468	0.191301	2.39505	0.00756167	1.88531	0.00840751	0.356648	0.0942027	0.0599685	10035.6
MP258	32-13-11e	4678.92	5652.8	3023.83	1513.63	1653.15	12.088	107.041	30.7367	5.45947	1.73865	4.46728	0.965622	2.14129	2.87524	0.879974	0.324982	0.0205761	0.0194614	16691.1		4678.92	5652.8	3023.83	1513.63	1653.15	12.088	107.041	30.7367	5.45947	1.73865	4.46728	0.965622	2.14129	2.87524	0.879974	0.324982	0.0205761	0.0194614	16691.1
MP260	32-13-12a	3941.59	4627.83	1181.7	305.474	243.138	527.215	40.5939	11.6564	3.51299	1.49965	5.74258	0.308697	2.60551	0.755006	1.04264	0.078693	0.122714	0.0343645	10894.9		3941.59	4627.83	1181.7	305.474	243.138	527.215	40.5939	11.6564	3.51299	1.49965	5.74258	0.308697	2.60551	0.755006	1.04264	0.078693	0.122714	0.0343645	10894.9
MP262	32-13-12c	nd	nd	nd	nd	nd	nd	nd	nd	nd	nd	nd	nd	nd	nd	nd	nd	nd	nd	nd		nd	nd	nd	nd	nd	nd	nd	nd	nd	nd	nd	nd	nd	nd	nd	nd	nd	nd	nd
MP263	32-13-12d	1090.71	902.019	1479.67	707.724	611.059	0.777711	1.62995	1.69989	0.233773	3.69209	0.0976274	9.44599	0.0189197	1.2	0.0238526	0.381753	0.360317	0.073605	4810.82		1160.49	934.588	1366.94	537.853	539.742	0.489234	1.99195	1.9547	0.2744	2.48251	0.0711896	9.42087	0.0117929	0.896814	0.03173	0.359586	0.214898	0.0568565	4557.88
MP266	32-13-13a	605.018	2296.71	1292.95	202.545	790.972	3.17948	45.6814	7.93343	0.738008	0.871461	3.07385	1.15182	0.396853	1.21872	0.180152	1.05249	0.0127075	0.036366	5253.73		605.018	2296.71	1292.95	202.545	790.972	3.17948	45.6814	7.93343	0.738008	0.871461	3.07385	1.15182	0.396853	1.21872	0.180152	1.05249	0.0127075	0.036366	5253.73
MP268	32-13-13c	12874.2	6973.14	1169.23	1535.92	220.592	407.748	61.4565	5.50945	45.3092	5.99762	38.5322	3.14202	13.1141	0.757046	6.00895	0.126558	0.549021	0.0614874	23361.4		12997.7	5613.59	1545.45	1094.65	291.701	384.311	67.9008	7.48922	25.3613	5.36726	37.8355	2.91233	12.1045	1.04534	5.44243	0.21545	0.33454	0.0100092	22093.4
MP270	32-13-13e	2342.4	5960.31	3889.91	1185.44	2000.85	0.879542	27.7463	24.0163	0.370743	2.26412	0.829079	7.91635	0.124484	4.50115	0.0722074	1.37415	0.205055	0.0450757	15449.3		2342.4	5960.31	3889.91	1185.44	2000.85	0.879542	27.7463	24.0163	0.370743	2.26412	0.829079	7.91635	0.124484	4.50115	0.0722074	1.37415	0.205055	0.0450757	15449.3
MP272	32-13-14a	9973.86	4184.42	2726.73	1801.5	1392.78	44.2812	141.184	4.25368	44.7881	16.4548	23.8412	4.17291	14.0845	3.16336	4.17235	0.870542	0.504639	0.139627	20381.2		5921.57	3860.5	2916.34	1085.3	1742	20.7992	189.489	3.40913	25.213	2.16578	8.16905	1.96395	5.41758	2.6677	1.08407	0.324566	0.0475087	0.112192	15786.6
MP274	32-13-14c	389.956	261.422	3813.63	48.7938	1924.84	49.9718	8.33772	37.3642	0.227099	1.17188	1.53115	1.09443	0.382042	1.96291	0.174424	2.73615	0.0371195	0.0627886	6543.7		389.956	261.422	3813.63	48.7938	1924.84	49.9718	8.33772	37.3642	0.227099	1.17188	1.53115	1.09443	0.382042	1.96291	0.174424	2.73615	0.0371195	0.0627886	6543.7
MP278	32-13-15a	10012.8	5056.61	1421.36	1982.52	628.564	10.7374	12.1102	5.25583	2.06447	5.23559	1.5197	5.68252	0.141365	0.957299	0.118242	0.325782	0.687292	0.0704836	19146.7		8532.15	3930.14	1121.82	1563.09	497.866	11.0772	5.06756	1.89911	2.4004	7.37064	2.70059	4.74152	0.143329	0.73304	0.138872	0.41768	1.04124	0.0660641	15682.9
MP280	32-13-15c	167.339	1747.69	156.958	65.4514	33.4896	2.36832	15.9858	3.19121	0.297179	0.830643	0.400494	0.175486	0.0786039	0.296128	0.0653685	0.18957	0.00744816	0.0086662	2194.83		167.339	1747.69	156.958	65.4514	33.4896	2.36832	15.9858	3.19121	0.297179	0.830643	0.400494	0.175486	0.0786039	0.296128	0.0653685	0.18957	0.00744816	0.0086662	2194.83
MP282	32-13-15e	1419.66	6372.75	2426.19	167.601	655.317	0.967328	15.1099	36.5038	0.34197	1.59204	0.0432101	2.02779	0.0115119	2.43055	0.0183297	0.892096	0.0700371	0.072961	11101.6		2062.02	8118.38	3315.41	242.957	866.103	1.69247	20.5618	49.5161	0.44835	2.10738	0.0299705	2.74427	0.00448065	3.30369	0.0158206	0.873637	0.0770966	0.0794042	14686.3
MP284	32-13-16a	2579.07	3701.13	2838.68	993.43	1197.82	327.365	116.846	7.55065	3.88756	32.1051	5.60963	2.90703	1.21838	3.31912	0.648142	2.26009	0.919206	0.174884	11814.9		2858.8	2235.4	2800.6	456.894	1364.78	356.421	32.4888	6.32119	3.86249	3.89976	3.00608	1.40161	1.42169	2.53079	0.474225	0.634467	0.189865	0.0561374	10129.2
MP286	32-13-16c	2362.88	4914.35	1635.91	592.268	497.541	13.3185	261.138	3.92505	13.0072	6.82871	20.6178	2.48719	7.61898	1.57575	2.92725	1.18436	1.13577	0.0850474	10338.8		486.097	5283.57	2158.98	138.526	689.452	4.53995	213.371	3.65307	0.61801	2.20759	4.25795	1.68417	0.194298	1.95145	0.228448	2.19449	0.464221	0.0789623	8992.07
MP288	32-13-16e	135.578	1947.02	2132.08	88.3076	908.796	26.8741	23.7394	5.48093	0.0895118	1.12823	1.66422	0.49382	0.186244	2.06401	0.127094	0.613913	0.0997827	0.0278401	5274.37		135.578	1947.02	2132.08	88.3076	908.796	26.8741	23.7394	5.48093	0.0895118	1.12823	1.66422	0.49382	0.186244	2.06401	0.127094	0.613913	0.0997827	0.0278401	5274.37
MP290	32-13-17a	2381.1	2166.44	2671.3	1301.43	1115.7	104.499	93.6965	8.75913	2.12736	2.05291	8.62109	2.31086	1.31723	2.5349	0.578513	0.877667	0.658309	0.0528608	9864.06		1679.24	1200.46	2949.04	1203.49	957.91	22.3937	76.7183	6.06508	0.445901	1.69019	3.12947	1.43414	0.449326	2.20989	0.2871	0.722426	0.0840743	0.0187937	8105.78
MP292	32-13-17c	231.42	1830.73	4553.58	548.013	1582.35	0.429114	1.78844	10.7305	0.113381	1.82895	0.118404	5.10328	0.0197612	2.4793	0.0142671	0.275763	0.289787	0.090027	8769.37		231.42	1830.73	4553.58	548.013	1582.35	0.429114	1.78844	10.7305	0.113381	1.82895	0.118404	5.10328	0.0197612	2.4793	0.0142671	0.275763	0.289787	0.090027	8769.37
MP296	32-13-18a	6226.2	1123.63	3528.92	1879.03	1553.51	71.4167	11.474	32.9059	18.3871	1.35267	30.0672	4.33375	17.849	3.32747	6.1324	2.21868	0.025058	0.336078	14511.1		6226.2	1123.63	3528.92	1879.03	1553.51	71.4167	11.474	32.9059	18.3871	1.35267	30.0672	4.33375	17.849	3.32747	6.1324	2.21868	0.025058	0.336078	14511.1
nd: Not determined
Table S3B. Solvent extraction of volatile levels of the 33 most abundant compounds in ripe fruit of the AcMPO mapping population progeny.
Volatiles were sampled by solvent extraction (SE). Data are ng standard equivalent g-1 freshweight). The mean values are based on the average of three biological replicated.
Standard equivalents are based on: ethyl butanoate for esters; hexanol for alcohols, acids and aldehydes; and α-pinene for terpenes and hydrocarbons.
			1	2	3	4	5	6	7	8	9	10	11	12	13	14	15	16	17	18	19	20	21	22	23	24	25	26	27	28	29	30	31	32	33	34	35	36	37	38	39	40	41	42	43	44	45	46	47
		ethyl butanoate	methyl butanoate	(E)-hex-2-enal	methyl benzoate	butyl butanoate	ethyl benzoate	benzyl alcohol	eucalyptol	butanol	ethyl hexanoate	hexanal	butyl benzoate	2-methylbut-3-en-2-ol	nonanal	2-methyl-(E)-but-2-enal	hexyl butanoate	methyl hexanoate	mesifurane	2-hydroxycineole ?	propyl butanoate	3-hydroxybutan-2-one	ethyl 3-hydroxybutanoate	2-methylpent-2-enal	furaneol	(E)-hex-2-enol	hepta-2,4-dienal	butyl hexanoate	(E,E)-hepta-2,4-dienal	4-hydroxy-4-methylpentan-2-one	ethyl 3-(methylthio)propanoate	hexanol	ethyl pentanoate	methyl 2-furoate	furfural	(Z)-hex-3-enal	ethyl octanoate	pentanol	ethyl (E)-but-2-enoate	3-methylbutanol	limonene	p-cymene	hexyl benzoate	3-(methylthio)propanol	alpha-pinene	benzaldehyde	phenol	(E,E)-deca-2,4-dienal	terpinen-4-ol
	mean % of total	55.1231	8.38239	7.27753	6.39325	4.59176	3.04263	2.69034	2.07325	1.39389	0.991372	0.820763	0.79096	0.689001	0.670903	0.422327	0.389198	0.342449	0.321318	0.283555	0.25228	0.249522	0.237121	0.224301	0.181665	0.159681	0.151912	0.124839	0.124387	0.118941	0.116226	0.111966	0.101685	0.0963289	0.0947033	0.0914245	0.0717273	0.0520326	0.0518841	0.0469194	0.0462966	0.0451386	0.044809	0.0444463	0.0443938	0.0441591	0.0384035	0.0377639	0.0346761
	mean of all	4817.76	732.621	636.056	558.77	401.32	265.926	235.136	181.202	121.826	86.6459	71.7346	69.1299	60.2187	58.6369	36.9114	34.0159	29.93	28.0832	24.7827	22.0493	21.8082	20.7244	19.6039	15.8776	13.9561	13.2771	10.9109	10.8714	10.3954	10.1582	9.78579	8.88729	8.41914	8.27706	7.9905	6.26896	4.54765	4.53467	4.10075	4.04632	3.94511	3.91631	3.88461	3.88002	3.85951	3.35646	3.30056	3.03069
Progeny	Vine
MP001	32-11-01a	817.645	736.524	332.983	5248.09	302.594	58.9405	28.6629	45.5878	42.0287	6.18766	58.7931	390.975	3.16302	66.374	55.8793	24.9114	20.6149	128.646	50.5039	11.4339	0	0	25.0114	12.4937	11.4105	3.25404	5.2163	7.16283	0	0	5.60658	1.46551	17.7442	0	5.25436	0.501998	2.32309	0.50674	0	2.79274	1.48339	25.4714	0	4.75337	2.60113	2.70371	0	3.34828
MP005	32-11-02c	401.094	494.743	442.999	542.175	30.4956	13.7399	2.02161	349.865	4.64409	26.7345	39.0235	5.16885	38.1237	67.4186	17.4021	9.83682	34.2945	22.2544	9.78502	4.26464	0	0	12.9077	15.3066	5.12006	8.99751	1.90931	7.49203	0	0	1.74172	1.11775	9.00195	16.1226	7.45436	4.20121	4.29137	0.495624	0	3.13946	2.29187	0.773553	0	4.84309	0.649776	2.07091	2.59068	0.53224
MP008	32-11-03a	122.774	235.64	2001.15	76.3326	53.2056	1.99591	1.42038	342.092	5.98663	10.2207	165.029	8.50614	44.0067	47.6678	54.9942	51.7565	55.9817	0	3.47793	2.09862	0	0	21.6873	0	31.9511	27.1247	8.03053	15.3761	5.64429	0	8.973	0	9.72662	0	22.2587	0.557001	5.23604	0.118227	0	5.02831	4.03495	1.69462	0.163406	4.1671	1.0077	4.24039	4.48257	2.32572
MP010	32-11-03c	343.486	1564.8	832.289	1.58142	34.4579	0	1.28606	332.53	16.6255	16.5487	123.316	0	26.4288	104.291	69.5545	0	29.1261	0.857177	6.54377	5.42977	0	0	26.0914	3.31319	1.71487	18.6097	0	12.1821	0	0	7.81893	0	17.6714	0	0	3.01748	5.06976	0	0	5.60465	3.83091	0	0	8.3797	0	2.94864	5.73976	1.45644
MP012	32-11-03e	40.134	796.09	621.065	260.387	305.41	0.46687	1.16468	204.623	7.60924	1.4016	61.3382	29.1271	46.7174	15.5846	18.2728	123.089	72.8531	2.75097	29.3643	5.41299	0	0	14.3383	0	7.6439	12.2853	18.1198	8.54321	0	0	1.49126	0	8.37913	0	0	0	7.29973	0	0	4.10235	5.43651	5.21577	0	3.02737	0.246687	2.67742	3.6525	2.80228
MP014	32-11-04a	21868.2	655.071	1020.25	71.1636	701.092	232.916	4.3588	292.869	465.397	585.301	118.537	6.96847	294.13	94.749	10.1531	97.9672	26.557	2.7745	81.1138	49.0357	101.816	126.676	12.8723	0	10.9786	23.7305	66.5447	12.0923	0	27.1698	10.4434	38.6198	4.21815	68.381	7.96265	22.8443	6.53958	43.7781	5.33155	3.10013	2.06005	0.445323	9.45932	5.94503	0.319881	5.38164	3.96506	1.39744
MP016	32-11-04c	1839.97	431.24	1855.82	253.76	135.989	85.9741	703.366	238.674	37.3923	42.7103	153.492	14.9864	109.402	66.864	9.47907	19.042	21.2981	22.9113	13.2885	24.0179	10.4806	0	10.8606	13.317	16.0867	8.88344	7.7134	10.4023	0	1.05077	17.2228	4.46618	6.57066	58.8099	20.3035	1.91652	5.55879	0.775519	0	3.50632	2.4602	1.42973	2.16381	6.32693	8.73962	5.12628	3.3041	6.23586
MP018	32-11-04e	10563.9	1002.97	1698.65	176.275	378.179	500.599	1372.79	49.9503	454.961	77.4735	209.417	57.5806	39.5032	79.2384	60.6516	1.55056	4.72722	0	36.5549	99.5352	25.8479	30.1063	28.0225	0	16.7443	19.9943	0.490358	13.689	0	19.1358	26.7677	46.2527	3.72586	0	21.0998	0	9.05858	3.65527	0	2.65025	1.47479	0	11.1726	5.29852	15.7422	3.07724	2.04576	2.85806
MP020	32-11-05a	16195.4	948.846	490.267	60.9969	2185.95	31.9282	1.56114	66.0087	191.423	74.6486	69.6998	14.1778	26.0646	42.5255	54.9542	132.34	51.095	91.934	25.6633	35.682	0	26.4183	24.4052	9.93802	11.4883	7.38746	90.0099	7.99668	0	2.67323	4.44047	12.5923	7.24721	0	5.77934	5.23924	1.45634	13.5065	1.4004	1.53677	3.40605	0.645207	0.932439	0.73395	0.525058	1.50945	2.1443	3.02466
MP026	32-11-06a	3442.27	1089.27	235.738	192.522	756.587	14.638	1.22688	189.512	52.8399	181.42	22.4834	7.96299	37.8125	47.1822	38.3459	168.267	76.8205	5.13158	24.9452	10.7597	13.2292	11.7865	14.5709	0	10.4695	6.43612	28.5546	6.23116	1.93049	11.8965	6.3495	5.85718	7.76854	0	0	20.8312	3.37244	7.52388	0.996853	1.96823	1.59582	1.52488	3.87239	2.73461	0.6696	1.75535	1.42318	1.67458
MP027	32-11-06b	0.755203	77.2571	437.377	1.71872	2.89302	0	1.34879	145.244	1.1057	0	53.8518	0	40.9189	42.503	57.8715	0	1.88123	5.41177	0	0	0	0	33.5315	404.496	10.1529	10.8311	0	8.42765	0	0	2.81631	0	8.85278	0	0	0	3.47375	0	3.11796	2.1172	0.428393	0	0	1.81942	1.04762	2.4769	1.06614	0.132556
MP028	32-11-06c	43029.8	1147.73	605.135	1235.14	548.458	11331.3	6946.16	0	1839.25	1181.84	61.0212	1860.36	79.4584	85.4574	38.4478	3.63535	11.7449	4.48899	102.457	232.114	606.416	488.566	15.2581	0	14.4594	30.7325	6.93109	13.71	7.40478	234.924	63.6818	124.344	1.94552	15.9296	3.72888	58.7475	11.696	43.1627	8.52037	2.56325	4.90387	2.02924	68.1326	3.13094	20.8617	3.25484	4.80879	7.04232
MP034	32-11-07c	5121.01	1194.4	535.089	1581.11	290.99	157.914	2.70371	100.231	23.3907	102.899	51.59	20.5885	120.559	62.599	73.865	68.3486	51.2469	4.56383	18.5874	22.7172	0	16.4007	30.9898	0	20.7484	14.3635	7.61762	11.758	0	6.30506	4.30263	12.9735	12.2009	0	3.76421	0.970653	4.42834	10.7487	0	5.51554	3.66013	1.34128	1.37208	7.11677	0.415852	1.18209	3.94545	2.73566
MP036	32-11-07e	97.3413	1183.33	590.242	1912.35	168.84	5.52596	2.65861	165.442	9.02111	6.96164	60.458	22.572	40.9867	99.6308	48.4317	39.3624	60.2914	3.3746	17.3423	6.07941	0	0	21.4268	0	27.5044	6.87712	6.36553	6.64203	0	0	4.48355	0	13.6088	0	11.4529	2.19963	4.36001	0	0	2.54491	1.72006	3.047	0	4.42407	0.810316	3.51703	0	0.836115
MP038	32-11-08a	1182.03	820.48	777.267	246.909	183.366	11.6137	115.594	233.156	31.652	25.7686	60.7507	8.87197	81.7541	85.3061	8.39447	7.82447	45.2483	38.4761	5.68094	16.8322	0	0	9.91309	26.6894	5.52565	28.0486	1.84298	12.2374	0	0	5.68628	1.59679	14.4364	12.0605	15.0544	2.45699	6.74252	0.266634	0	4.08148	4.06109	0.800047	0.604083	4.96656	2.07167	3.16829	3.15371	2.07584
MP040	32-11-08c	196.274	490.14	431.667	302.39	6.71207	12.5008	370.901	180.005	4.96223	3.92637	81.8601	1.59121	38.5048	83.8816	44.8105	0	8.80152	25.6594	0	1.96608	0	0	20.67	20.8795	10.4584	15.1203	0	14.2069	5.44346	0	5.14538	0.765248	13.2134	0	20.8046	0	5.19256	0	0	5.36664	0.969186	0	0	2.99788	12.7947	3.44954	4.74951	0
MP042	32-11-08e	34700.8	2760.12	518.911	44.6546	8914.36	89.6974	2.55898	2.24707	638.869	213.83	31.8725	44.6197	0	55.433	48.5777	379.493	29.5124	263.637	97.2656	163.959	25.0835	56.8865	29.8421	0	25.5929	5.23588	182.22	6.90435	0	12.5989	5.95011	49.6253	1.20789	0	0	9.70084	4.80907	25.2324	0	2.99869	3.85669	0.785279	5.79078	2.13638	0.833485	2.69159	1.82861	2.49866
MP044	32-11-09a	591.199	60.4899	692.734	4.65992	31.54	5.33849	137.32	68.0654	22.72	5.81933	96.8175	1.28742	67.2027	40.1392	9.6213	0	1.43961	4.15517	0.927437	6.52741	0	0	6.32881	47.1384	29.802	30.3737	0	25.5092	0	0.0453374	12.9258	1.59287	1.57938	16.2372	23.4902	0	4.5658	0	0	1.41559	0.188505	0	0	3.31229	6.95014	2.16609	10.963	0
MP046	32-11-09c	28.2491	307.978	1455.07	1.62467	13.3241	0	1.84183	73.1579	2.22605	0.566901	190.196	0	73.0652	102.489	46.8962	0	4.86488	0	0	5.07926	0	0	22.1937	0	62.0043	19.8069	0	9.25453	0	0	7.38588	0	13.3165	0	23.2115	0	3.09872	0.680806	0	3.22843	1.05318	0	0	4.37979	0.548771	2.635	2.77146	0
MP048	32-11-09e	nd	nd	nd	nd	nd	nd	nd	nd	nd	nd	nd	nd	nd	nd	nd	nd	nd	nd	nd	nd	nd	nd	nd	nd	nd	nd	nd	nd	nd	nd	nd	nd	nd	nd	nd	nd	nd	nd	nd	nd	nd	nd	nd	nd	nd	nd	nd	nd
MP052	32-11-10c	747.403	1493.2	579.309	141.34	306.152	1.47868	0.946881	166.191	4.5331	10.2415	74.2212	11.3796	34.584	67.9437	64.188	49.3654	140.307	1.58576	4.41538	12.9524	0	0	28.2515	0	18.855	7.35441	14.7283	9.07425	0	0	3.42308	1.95607	13.2097	0	9.48574	0	5.08218	0.88603	0	3.63585	2.22972	0.817946	0	7.29338	0.496959	2.2028	1.70783	3.84233
MP053	32-11-10d	nd	nd	nd	nd	nd	nd	nd	nd	nd	nd	nd	nd	nd	nd	nd	nd	nd	nd	nd	nd	nd	nd	nd	nd	nd	nd	nd	nd	nd	nd	nd	nd	nd	nd	nd	nd	nd	nd	nd	nd	nd	nd	nd	nd	nd	nd	nd	nd
MP054	32-11-10e	2392.39	191.304	551.638	1530.48	64.1037	657.148	15.851	149.299	11.3464	11.8381	57.9767	46.8017	63.3834	34.8421	41.4765	5.9798	12.5704	2.27309	25.7535	5.01315	0	7.48606	25.3714	0	1.31407	11.8089	3.25764	8.81554	0	7.46213	0.889376	3.58582	4.6277	0	8.94981	1.10401	1.36632	3.22568	0	2.0826	3.1675	2.11392	1.16472	1.25408	0.794228	1.25815	3.56798	1.60935
MP056	32-11-11a	968.567	311.851	476.798	4.23759	254.938	1.07741	71.2261	200.101	58.1598	8.57673	58.1369	0.943905	99.9367	64.0267	45.358	2.57323	4.83595	24.0489	3.52321	17.783	0	0	23.2877	17.6783	17.1087	10.921	0.803342	8.7671	0	0.20287	23.9257	2.4706	5.38255	0	6.63713	0	4.74539	0.086051	0	4.78453	3.0351	0	0.984843	5.37151	4.32033	2.54638	1.72654	2.71096
MP058	32-11-11c	81.624	262.834	635.571	0.469128	18.6585	0.0895695	1.99632	469.555	3.87543	0.52476	57.0052	0	58.3745	52.4337	13.8356	0	3.80637	0	3.15758	3.93967	0	0	8.65088	0	1.64247	19.262	0	7.57593	0	0	2.88643	0.340566	5.22729	0	12.8799	0	3.71324	0	0	3.47136	1.94927	0	0	3.96134	0.150512	1.70799	2.83738	0.408857
MP060	32-11-11e	1139.48	1333.11	171.517	551.249	316.371	40.4659	2233.02	357.396	38.2644	17.5787	35.7979	35.5671	49.103	127.134	58.0175	7.94282	21.7554	82.8721	0	30.7702	0	0	54.8061	3.7473	0	5.08209	0	8.80896	0	3.19528	20.3179	2.67851	13.0712	0	0	0	3.46637	0	2.16549	3.10825	2.59669	88.5842	6.90893	1.74694	28.8541	0	0	3.80026
MP062	32-11-12a	7347.38	3504.13	593.784	559.579	347.477	80.2481	1.17128	138.148	55.6391	247.505	64.3997	3.7234	31.2929	93.2723	75.446	44.2193	106.497	7.1887	78.0384	20.7418	0	29.6715	33.6246	0	2.93281	15.2079	10.5492	26.1031	216.081	10.1091	5.56478	29.4186	15.8339	0	0	11.5655	5.65191	15.4822	0	3.80505	1.21581	0.719315	10.4701	5.39025	0.354933	3.59539	0	0
MP064	32-11-12c	1399.42	1783.95	568.288	0.311235	103.668	0	0.656538	179.815	171.37	5.33725	98.7316	0	27.4593	21.172	54.6239	0.227137	20.9404	19.7333	9.57014	20.2132	1.87232	0.275265	23.6887	0	29.4861	1.43877	7.96079	1.67857	0	1.28022	5.66771	5.20927	4.17317	1.85863	0	0.740809	26.8512	0	28.3108	4.97582	7.39095	1.24483	0.640856	5.75489	3.62408	7.19583	0.571225	21.348
MP066	32-11-12e	0	37.1354	1163.05	3.65692	0	0	4.15672	379.555	0	0	59.9772	0	183.635	72.7644	55.8389	0	0	0	1.61667	0	0	0	45.088	0	0	14.2077	0	13.1693	0	0	1.10838	0	7.48722	0	13.2311	0	0.723034	0	1.35883	14.6922	3.54852	0	0	2.7896	2.2757	5.3895	1.52476	1.12692
MP067	32-11-12f	nd	nd	nd	nd	nd	nd	nd	nd	nd	nd	nd	nd	nd	nd	nd	nd	nd	nd	nd	nd	nd	nd	nd	nd	nd	nd	nd	nd	nd	nd	nd	nd	nd	nd	nd	nd	nd	nd	nd	nd	nd	nd	nd	nd	nd	nd	nd	nd
MP068	32-11-13a	25616.6	799.584	419.468	249.854	1096.53	242.217	3.66905	308.594	344.859	771.948	80.5134	56.8705	54.0464	50.1187	27.343	286.135	61.8076	165.703	76.6291	32.4651	22.7828	138.031	17.7823	0	14.8496	21.5938	103.858	30.5834	0	2.62212	12.304	44.6268	9.09421	0	0	92.4525	7.78515	57.9836	1.87577	3.40092	3.50195	8.579	0	1.96173	1.45712	8.2003	8.0685	6.07722
MP072	32-11-13e	1.58424	18.39	1104.1	1.70266	0	0	0.776735	174.308	0.868952	0	127.558	0	60.0057	112.768	54.3791	0	0	0	0.337545	0	0	0	25.6515	0	26.3124	8.35379	0	10.4113	0	0	2.99391	0	3.65071	0	0	0	3.41709	0.0941823	0	5.3299	5.51025	0	0	5.66435	1.18247	3.02552	5.25842	2.54508
MP074	32-11-14a	3167.75	1071.7	111.296	55.1766	1299.18	5.42233	0.537235	345.499	56.324	45.5085	15.3514	8.41869	26.0489	12.3236	67.3096	151.381	116.425	9.06396	27.1821	16.847	0	3.6859	23.6537	0	10.6785	2.83809	44.9088	2.37283	0	1.14085	2.94806	4.6145	6.32148	0	0	4.39045	2.00427	2.08454	0	2.91671	3.6488	0.509186	0	1.6919	0.609591	0.88216	0	1.60574
MP076	32-11-14c	nd	nd	nd	nd	nd	nd	nd	nd	nd	nd	nd	nd	nd	nd	nd	nd	nd	nd	nd	nd	nd	nd	nd	nd	nd	nd	nd	nd	nd	nd	nd	nd	nd	nd	nd	nd	nd	nd	nd	nd	nd	nd	nd	nd	nd	nd	nd	nd
MP078	32-11-14e	nd	nd	nd	nd	nd	nd	nd	nd	nd	nd	nd	nd	nd	nd	nd	nd	nd	nd	nd	nd	nd	nd	nd	nd	nd	nd	nd	nd	nd	nd	nd	nd	nd	nd	nd	nd	nd	nd	nd	nd	nd	nd	nd	nd	nd	nd	nd	nd
MP080	32-11-15a	111.766	24.0645	127.886	1.3349	4.53358	1.06117	13.5728	175.151	9.07191	5.61278	14.3827	0.198992	39.4689	17.702	15.6101	0	0.0913701	0.590277	1.82128	1.9698	0	0	9.49003	14.6223	1.78401	4.3261	0	6.57731	41.8992	0	4.82566	0.422969	2.22779	0.800152	4.8858	0	1.26786	0	0	3.3298	2.84036	0	0	3.79145	1.38209	1.31948	1.96334	1.42179
MP088	32-11-16c	nd	nd	nd	nd	nd	nd	nd	nd	nd	nd	nd	nd	nd	nd	nd	nd	nd	nd	nd	nd	nd	nd	nd	nd	nd	nd	nd	nd	nd	nd	nd	nd	nd	nd	nd	nd	nd	nd	nd	nd	nd	nd	nd	nd	nd	nd	nd	nd
MP090	32-11-16e	9051.9	1067.77	1150.84	1751.2	778.756	344.19	6.00701	607.85	370.119	197.165	162.188	198.992	28.3503	59.2178	76.7044	103.578	66.4231	2.64303	98.0565	21.6447	5.89607	20.0719	31.9472	0	16.0194	15.7966	39.395	14.5195	0	0.806083	11.6299	11.6665	10.7495	0	20.0703	26.5601	6.36329	7.05211	2.6014	10.3888	6.18753	9.13192	0.663975	6.25165	0.645631	4.04604	3.06433	0.842815
MP092	32-11-17a	34938	359.484	1913.67	36.7033	734.172	1056.62	949.939	71.9308	903.279	534.126	103.35	149.41	81.8554	26.9104	0	1.06459	2.92802	2.05371	97.9557	79.7902	62.9411	95.8077	0	2.15252	191.739	5.90321	3.28122	6.51209	2.47633	14.9276	55.6444	33.7596	0.625219	32.8672	9.1117	36.3595	6.72282	10.0755	0	2.90244	0.552796	0	12.5316	4.78355	5.33238	1.91755	2.82831	0
MP097	32-11-17f	182.775	334.962	258.843	84.8352	77.8331	1.03788	2.72735	87.3705	6.09809	5.82692	27.9553	12.0883	36.018	55.5331	19.7936	27.043	40.5036	29.04	1.66936	5.75375	0	0	15.0075	24.8823	10.1188	4.10536	4.33438	7.09395	0	0	3.83785	0	10.6875	93.1548	0	0	5.22596	0	0	3.34159	2.94815	2.3205	0	6.34844	0	6.72738	1.40208	1.91756
MP098	32-11-18a	708.529	688.454	200.324	176.581	282.08	3.60427	1.90619	147.379	18.8539	10.3994	32.4637	24.5091	24.994	61.4937	54.4309	73.3854	80.8041	3.48614	6.82124	9.3378	0	0	22.5273	0	16.952	17.7188	12.4445	21.508	0	0	3.60827	1.44474	14.9972	0	8.30814	0.842239	7.14648	0.997638	0	5.1116	5.91648	3.59131	0	5.79438	0.798123	4.33381	7.8825	7.85268
MP100	32-12-01a	711.424	682.746	276.018	77.1426	92.0579	7.57633	138.683	138.781	16.5273	21.8718	32.9023	3.03105	27.331	73.3075	7.7176	0	13.477	24.2793	3.98387	11.1457	0	0	9.52464	6.17404	0	17.2301	0	11.2174	7.30293	0.649545	5.51678	1.13141	10.6242	3.98318	4.47309	0.787537	7.05288	0	0	2.86861	2.25217	0	0.668792	4.60256	3.91768	2.35565	4.38293	0.679144
MP102	32-12-02a	146.412	576.983	70.3872	1347.05	127.891	29.6933	0.483458	75.7863	0	4.24199	12.0477	33.538	18.9599	29.4416	35.1243	39.6163	102.277	0.668604	9.87471	10.5182	0	0	38.5329	0	0	22.0223	4.15912	8.80021	2.0155	2.20842	1.26254	0	42.0589	0	0	0	0.895602	0	0.673621	27.5695	54.6372	75.8424	0	3.73127	4.33228	25.6309	1.52893	0.328009
MP104	32-12-02c	nd	nd	nd	nd	nd	nd	nd	nd	nd	nd	nd	nd	nd	nd	nd	nd	nd	nd	nd	nd	nd	nd	nd	nd	nd	nd	nd	nd	nd	nd	nd	nd	nd	nd	nd	nd	nd	nd	nd	nd	nd	nd	nd	nd	nd	nd	nd	nd
MP107	32-12-03a	578.46	211.778	334.126	200.914	161.047	15.9488	1.477	125.539	7.80824	5.2661	33.9695	53.4305	28.5915	94.7904	9.70484	35.8166	28.2271	5.84269	2.16715	21.6831	0	0	11.1941	111.007	9.68045	12.3232	5.30456	25.4017	0	0	3.63736	1.25832	9.13502	57.6185	0	0	5.0004	0.350195	0	1.58239	1.75917	5.17444	0	5.59817	0.446048	6.63414	4.1424	2.01419
MP109	32-12-03c	nd	nd	nd	nd	nd	nd	nd	nd	nd	nd	nd	nd	nd	nd	nd	nd	nd	nd	nd	nd	nd	nd	nd	nd	nd	nd	nd	nd	nd	nd	nd	nd	nd	nd	nd	nd	nd	nd	nd	nd	nd	nd	nd	nd	nd	nd	nd	nd
MP113	32-12-04a	7.37697	10.1979	554.488	1.16579	0	0	0.716397	248.646	0.811771	0	46.9177	0	199.946	30.039	63.9464	0	0.340544	0	1.82102	0	0	0	29.5285	0	1.44977	9.38892	0	9.56592	0	0	0.693254	0	1.67967	0	2.24991	0	0.685035	0	0	3.83211	1.12033	0	0	1.2876	0.292422	2.2144	3.05288	0
MP115	32-12-04c	7686.46	566.901	371.766	68.7141	692.922	112.085	365.223	282.093	256.089	73.4442	85.7301	69.0016	41.2354	161.079	37.8865	1.75941	6.72204	14.7406	46.9023	49.8739	0	7.97074	25.6326	63.7028	5.14007	10.7617	1.98622	9.52851	0	1.1912	15.3538	10.5462	6.21104	0	0	3.26041	4.02862	1.33748	0.725511	4.77536	2.32206	0.0847008	2.27264	2.21915	25.058	1.12503	4.79544	0.373951
MP123	32-12-05e	nd	nd	nd	nd	nd	nd	nd	nd	nd	nd	nd	nd	nd	nd	nd	nd	nd	nd	nd	nd	nd	nd	nd	nd	nd	nd	nd	nd	nd	nd	nd	nd	nd	nd	nd	nd	nd	nd	nd	nd	nd	nd	nd	nd	nd	nd	nd	nd
MP124	32-12-05f	8876.29	1753.33	303.801	133.548	1603.68	52.1567	735.089	169.488	256.885	101.406	38.543	52.08	44.5906	36.9476	27.9534	10.0618	14.7086	77.7016	18.7959	67.4133	0	10.3079	22.1095	67.1885	2.20177	11.5852	4.98271	11.3764	0	5.56061	19.7415	11.9631	5.48848	0	0	1.34225	3.46767	0.922032	1.29986	3.40309	2.8842	0	8.34979	2.14714	6.2794	4.06405	2.10953	3.14203
MP131	32-12-07a	18100.7	0	171.537	56.9173	227.52	420.248	576.222	108.549	372.881	336.975	28.9038	29.1352	50.3398	69.8004	47.9293	1.56225	6.62494	8.64346	51.2093	38.868	47.2298	25.4134	24.1898	0	1.58719	7.40978	1.04512	10.5944	56.9392	11.0957	34.8049	24.2966	2.20681	0	5.50591	15.8364	3.90912	4.02927	6.27936	3.45432	4.17203	0	12.9589	4.34483	5.96561	4.18203	1.84442	4.70932
MP133	32-12-07c	179.8	461.226	161.912	65.5623	43.6088	1.11678	0.616481	278.09	6.75514	22.9575	29.3483	8.41575	10.381	44.18	43.8918	19.371	74.5638	1.72315	2.99178	1.44245	0	0	17.5604	3.12205	0	7.85576	5.15024	7.27201	0	0	2.80907	0	12.9183	0	0	10.8857	2.78221	0.238837	0.212	10.133	6.68161	1.31139	0	6.04581	0.38151	2.60743	2.34094	4.18994
MP135	32-12-07e	581.329	1024.93	719.689	76.294	507.261	1.56722	0.926296	31.6361	12.4047	19.176	45.2351	3.2439	67.9148	30.617	38.9219	139.963	98.8178	5.56002	10.1507	15.2777	0	0	18.1043	0	9.1884	33.285	20.4608	11.9983	0	0.243353	1.86012	1.44943	9.26371	0	4.98808	3.70629	3.89878	1.41465	0	4.84863	1.40126	0.530659	0.409255	1.33063	0.868289	2.24284	5.03219	0
MP137	32-12-08a	nd	nd	nd	nd	nd	nd	nd	nd	nd	nd	nd	nd	nd	nd	nd	nd	nd	nd	nd	nd	nd	nd	nd	nd	nd	nd	nd	nd	nd	nd	nd	nd	nd	nd	nd	nd	nd	nd	nd	nd	nd	nd	nd	nd	nd	nd	nd	nd
MP141	32-12-08e	nd	nd	nd	nd	nd	nd	nd	nd	nd	nd	nd	nd	nd	nd	nd	nd	nd	nd	nd	nd	nd	nd	nd	nd	nd	nd	nd	nd	nd	nd	nd	nd	nd	nd	nd	nd	nd	nd	nd	nd	nd	nd	nd	nd	nd	nd	nd	nd
MP143	32-12-09a	154.294	340.942	457.725	25.4982	41.6162	1.27732	0.943851	172.525	1.68108	6.16486	32.331	3.10988	43.417	37.3354	0	18.6591	55.9058	0	2.14774	3.31517	0	0	0	0	12.5609	8.11249	5.34361	6.53113	6.28168	0	0.558599	1.63676	9.84829	0	9.06715	0	1.10953	0.260293	0	2.99463	1.65542	0.787178	0	4.23882	0	3.43727	2.01676	0
MP145	32-12-09c	10604.1	965.176	707.293	212.862	330.022	382.475	1190.26	105.286	264.969	68.3543	72.0559	69.7497	128.156	41.2017	9.5603	0	6.68243	4.17523	19.3652	55.4275	19.4036	23.9938	11.2295	0	0	18.6893	0.507382	8.01984	43.2608	17.6515	13.7784	14.9964	3.07653	154.541	11.8742	2.5518	9.46498	4.04611	0	3.13431	1.83824	0	11.3745	5.49621	9.98922	2.14803	2.14414	1.02255
MP147	32-12-09e	155.446	1096.39	705.661	1401.5	227.097	3.18792	1.5073	207.427	5.90362	9.33356	52.9683	26.3643	50.7361	34.689	38.2939	48.5961	66.475	8.24536	36.7168	6.95339	0	0	36.8736	0	6.91165	4.89142	7.64965	6.74888	0	0	1.37314	0	11.6385	0	13.596	1.95406	1.05128	0	0	4.64277	7.37315	2.70988	0	1.84021	0.703048	1.44723	1.6867	6.52911
MP149	32-12-10a	0.870073	171.976	601.793	139	4.83436	0	1.95442	170.889	0	0	29.659	3.12233	31.4969	43.4066	45.9022	5.53654	42.511	3.39501	2.04613	0	0	0	32.5979	50.696	14.1779	7.03124	0.865122	7.31945	0	0	0.937109	0	16.2773	0	8.79308	0	1.71565	0	0	2.73169	2.99333	1.21853	0	1.29627	0.378714	1.90811	1.71461	1.01794
MP153	32-12-10e	11617.3	1140.31	477.875	4967.97	762.353	1249.58	58.4511	48.5917	228.461	188.496	81.5021	417.876	0	34.8826	9.01991	79.7724	19.3187	3.4928	133.453	30.8632	13.2189	26.397	8.77883	0	10.4562	7.01597	40.4162	5.91415	0	4.3696	9.00165	16.6399	5.83814	0	0	40.7606	4.8767	10.8281	0	2.11403	5.95765	23.7349	1.89781	4.24811	1.3049	2.08474	1.81366	4.28431
MP155	32-12-11a	8.38434	19.8164	85.6208	0.390996	0.632117	0.178215	0.491865	113.171	0.797279	0	12.5051	0	24.4805	70.2903	46.7272	0	0.385083	0	2.12032	0.257189	0	0	22.4019	23.1385	0	10.8193	0	11.0008	2.57099	0	0.255864	0	3.65723	0	5.41924	0	2.32847	0	0	2.51781	1.82624	0	0	1.88357	0.610754	2.15656	3.79687	0.948045
MP157	32-12-11c	nd	nd	nd	nd	nd	nd	nd	nd	nd	nd	nd	nd	nd	nd	nd	nd	nd	nd	nd	nd	nd	nd	nd	nd	nd	nd	nd	nd	nd	nd	nd	nd	nd	nd	nd	nd	nd	nd	nd	nd	nd	nd	nd	nd	nd	nd	nd	nd
MP159	32-12-11e	25.308	13.207	539.168	1.87499	0.771857	0.581081	3.22981	111.213	4.2358	1.93327	44.7339	0.559662	55.0582	45.656	7.98533	0	0	0	0	0	0	0	9.40557	31.7197	0	17.1879	0	7.38521	0	0	2.868	0	2.74183	35.5373	24.0241	0	3.65032	0	0	3.10182	0	0	0	4.23229	1.42258	5.31255	3.48889	0
MP161	32-12-12a	22406.4	316.814	149.401	106.091	530.826	621.465	4.18273	79.1485	195.799	313.655	22.752	21.0326	0	60.8364	61.8191	30.858	7.85008	90.6827	93.3391	32.378	95.824	73.8017	24.7046	0	7.63874	3.63811	17.4474	7.49672	0	17.8834	6.23712	29.1581	1.38695	0	0	17.9273	2.84953	23.9915	8.57311	4.38277	7.97791	1.35736	51.5572	7.18036	0	2.26451	0	10.0829
MP162	32-12-12b	2032.26	182.868	2158.01	3.5478	52.663	9.78267	27.8268	48.2938	36.1166	27.9582	127.511	1.11181	138.655	38.8618	0	0	3.43808	0.3913	1.77174	16.4945	0	1.43212	0	0	5.15424	15.5444	0	11.2078	0	0.554081	4.13629	3.47223	1.86295	0	33.6806	0	5.39598	0.433889	0	1.62785	2.94753	0	1.50021	3.16181	1.47062	4.45448	4.165	2.95616
MP163	32-12-12c	22695.8	594.837	336.521	5099.3	348.649	3158.79	60.6244	25.36	302.019	325.6	47.3973	334.301	267.11	74.8718	19.146	32.4318	13.5174	16.4211	194.17	60.6202	220.687	148.749	7.73959	0	5.54094	31.2087	32.256	22.7852	2.58423	70.4037	7.19289	42.7703	5.55597	0	18.3228	21.8339	5.5415	57.4747	0	1.87742	1.04704	24.6493	17.8429	4.28835	0.97792	5.48719	9.2397	0
MP165	32-12-12e	7245.73	877.691	977.699	95.5742	573.131	234.356	677.655	120.701	544.249	76.8189	75.2249	96.0787	180.255	84.9181	10.6338	3.46979	3.85414	0.70197	64.847	63.3598	5.69438	13.2524	11.5515	0	20.922	20.5052	0.369893	9.58285	0	2.33586	47.9308	9.67435	2.33661	42.4335	19.3977	6.02402	8.55131	1.43854	0	3.87005	5.79379	0	3.93717	5.86094	5.18193	4.52119	1.06386	9.00623
MP167	32-12-13a	nd	nd	nd	nd	nd	nd	nd	nd	nd	nd	nd	nd	nd	nd	nd	nd	nd	nd	nd	nd	nd	nd	nd	nd	nd	nd	nd	nd	nd	nd	nd	nd	nd	nd	nd	nd	nd	nd	nd	nd	nd	nd	nd	nd	nd	nd	nd	nd
MP169	32-12-13c	nd	nd	nd	nd	nd	nd	nd	nd	nd	nd	nd	nd	nd	nd	nd	nd	nd	nd	nd	nd	nd	nd	nd	nd	nd	nd	nd	nd	nd	nd	nd	nd	nd	nd	nd	nd	nd	nd	nd	nd	nd	nd	nd	nd	nd	nd	nd	nd
MP171	32-12-13e	1063.55	399.341	199.23	4.49106	21.7735	1.18219	2.72428	277.285	22.2601	34.3251	20.899	0.136722	28.3277	70.3464	7.74417	0	7.81094	143.733	4.95617	3.97136	0	0	8.40878	47.214	5.27217	1.90431	0	6.21557	0	0	6.44412	0.959243	10.7743	0	2.85804	5.49574	3.07162	0.177973	0	6.14293	6.52765	0	0	2.958	0.384402	2.43753	1.24633	2.38461
MP175	32-12-14c	3044.98	802.982	503.744	407.021	224.073	252.177	1549.98	258.36	115.117	84.9948	44.4256	66.6731	26.5105	58.0985	58.5383	3.88845	8.91558	51.9317	55.9154	13.713	19.4715	9.69645	22.3352	0	8.43552	8.82656	2.00421	9.31185	3.59312	6.7516	25.5071	4.71409	3.77174	6.12723	10.5119	11.1261	3.65788	1.31807	0	1.9042	2.59104	0.0996267	6.69731	1.59334	14.3382	2.96757	2.94115	3.81235
MP179	32-12-15a	636.448	314.702	76.272	33.6999	78.2536	6.87167	56.5686	240.846	14.3505	7.94339	11.9169	3.49774	30.8951	30.5976	35.2119	0.500633	6.12234	14.8435	18.1174	7.07995	0	0	12.4356	18.7088	1.4085	9.07009	0.309153	6.87706	0	0.516452	2.00509	0.506476	4.5102	0	0	0.411058	2.1136	0	18.5773	7.05163	5.09078	0	0.294778	0.514881	3.1002	1.66912	3.27675	2.08776
MP180	32-12-15b	449.705	213.664	1059.88	152.665	63.4403	20.1735	1.18297	144.818	8.24566	46.4854	56.4887	22.1457	92.6329	44.6965	23.2942	22.7561	34.309	0.552048	1.59602	6.13645	4.92604	0	14.0328	0	6.33928	5.79423	9.81768	6.23078	0	0	2.01149	0	5.38283	0	18.0147	16.3737	2.32906	0	0	3.12261	4.47013	3.53541	0	3.33957	0.310068	1.88096	1.15844	3.01179
MP181	32-12-15c	57568.2	2306.62	153.146	581.597	1185.91	1871.45	2152.55	0	1742.34	1208.93	26.2768	650.613	110.15	37.1937	50.9987	1.33325	13.3019	194.35	95.0433	173.286	888.157	580.792	19.6194	39.4794	1.98536	23.8452	9.48368	18.7968	56.4503	512.864	35.598	140.827	2.02823	0	0	31.2181	9.95568	59.9445	10.5015	2.93924	2.9035	1.22868	115.642	3.02088	20.772	4.60471	5.31436	2.41503
MP182	32-12-15d	31282.1	2394.12	463.61	595.188	1063.93	1276.86	783.379	78.2771	610.1	307.16	35.668	263.416	49.2305	79.1063	27.8173	6.37577	20.7141	24.6479	35.5763	69.8743	5.96016	94.6312	20.5176	0	8.19482	12.0362	6.5097	11.0975	3.7314	17.8459	26.4417	36.6595	5.0389	0	5.21414	13.5051	5.01205	13.5701	5.95061	1.67501	1.77409	0.268288	9.44429	2.06885	12.0967	2.97083	5.03023	1.41694
MP183	32-12-15e	2486.12	244.653	236.986	139.749	50.9883	103.331	266.675	60.9405	23.7779	39.1474	15.0911	5.32284	49.1168	47.4874	43.9467	0	4.90109	1.18971	0	17.2001	0	4.3542	25.968	0	1.94738	5.15217	0	4.19723	0	0.753957	4.50334	5.55844	5.0012	0	2.76537	2.16805	0.780255	0.519682	0	1.03642	1.41187	0	0.950966	1.0253	5.64268	0.868421	1.04022	0.884765
MP185	32-12-16a	1351.46	556.121	820.593	8.12626	138.931	1.23061	11.2651	425.313	59.6159	23.9889	77.5869	0.832762	43.7429	44.7476	42.5663	0.464233	10.7344	52.0221	17.0448	15.7758	0	0	21.4475	15.8164	10.0005	11.5787	0.524078	13.522	68.7744	0.924435	11.7303	2.17984	8.15232	8.86817	11.8999	1.41086	4.90092	0.549704	5.69943	3.08277	2.9104	0	2.10162	4.96552	0.785851	3.06985	0	2.91535
MP189	32-12-16e	nd	nd	nd	nd	nd	nd	nd	nd	nd	nd	nd	nd	nd	nd	nd	nd	nd	nd	nd	nd	nd	nd	nd	nd	nd	nd	nd	nd	nd	nd	nd	nd	nd	nd	nd	nd	nd	nd	nd	nd	nd	nd	nd	nd	nd	nd	nd	nd
MP193	32-12-17c	268.508	354.69	407.419	0.709639	32.1071	0.406765	1.58761	172.643	9.01682	5.09009	49.5278	0	54.8373	84.6674	39.5964	0	6.34891	15.7354	2.14467	3.72789	0	0	14.3652	65.9039	5.33822	12.8171	0	13.4926	0	0	4.16007	0	8.85431	0	0	0	4.41287	0	0	4.43196	2.11308	0	0	2.1298	0.630802	1.22775	5.9617	0
MP195	32-12-17e	nd	nd	nd	nd	nd	nd	nd	nd	nd	nd	nd	nd	nd	nd	nd	nd	nd	nd	nd	nd	nd	nd	nd	nd	nd	nd	nd	nd	nd	nd	nd	nd	nd	nd	nd	nd	nd	nd	nd	nd	nd	nd	nd	nd	nd	nd	nd	nd
MP197	32-12-18a	250.526	2819.31	234.929	1838.83	854.316	7.74801	1.42073	79.7882	9.17729	2.08778	21.8258	54.6657	35.9379	34.9129	29.4994	123.916	65.4373	140.996	29.554	20.5772	0	0	21.0705	0	5.78801	9.60194	8.98858	6.70742	0	0	1.20189	0.210209	17.6798	0	0	0	2.96523	0	0	1.33469	1.34095	3.2151	0	1.91402	0.911979	2.67247	1.82586	0
MP199	32-13-01a	2326.54	743.691	1437.09	4.88535	156.803	1.99921	6.09606	185.213	54.9301	28.2456	190.592	0.736521	37.4993	51.3725	53.3493	0.98044	12.1728	40.4925	12.5827	25.4718	0	2.64772	24.2744	0	22.4904	12.9522	0	10.4302	4.5165	0.0907089	9.24993	7.49085	5.14695	0	15.7796	0.992567	3.46084	0.496311	0	4.78301	5.00771	0	0	5.71726	0.80333	2.50165	3.40225	4.14935
MP200	32-13-01b	nd	nd	nd	nd	nd	nd	nd	nd	nd	nd	nd	nd	nd	nd	nd	nd	nd	nd	nd	nd	nd	nd	nd	nd	nd	nd	nd	nd	nd	nd	nd	nd	nd	nd	nd	nd	nd	nd	nd	nd	nd	nd	nd	nd	nd	nd	nd	nd
MP201	32-13-02a	2133.8	117.751	557.772	27.7452	140.488	99.1768	526.486	47.8961	114.898	14.0473	53.5208	38.2	105.433	18.6233	0.271675	0	0	3.75622	2.26271	14.7883	0	3.5606	0	0	7.71336	42.2798	0	22.0638	95.0255	0	13.6418	1.99459	1.60669	13.676	11.838	0	7.50207	0.529707	0	2.3113	1.85993	0	0	4.41497	44.5065	4.30866	10.1791	0
MP202	32-13-02b	336.407	321.05	231.011	455.879	274.479	10.0155	8.01136	66.2106	16.0442	6.28267	14.7541	79.4386	35.3214	47.6771	15.0166	34.8122	7.97147	9.95226	2.64356	15.2024	0	0	11.5329	3.10225	2.69755	4.88908	4.10232	8.54342	0	0	3.90692	0.554286	6.78011	33.2807	0	0	3.95558	0.142393	0	2.04818	3.78384	4.92358	0	5.54065	0.207278	4.15552	2.20014	3.44579
MP204	32-13-02d	3510.01	571.367	637.596	103.805	645.854	14.9763	2.77233	308.712	99.3006	106.103	71.3529	22.0117	71.1985	56.4254	0.881153	98.9457	33.8767	1.37174	45.6161	13.6525	5.56379	19.097	0	0	32.5792	12.2445	25.0819	25.9381	223.463	1.83895	13.9039	7.07703	5.57336	0	0	32.4671	6.31965	5.77216	0	4.83736	6.75889	7.72249	1.32541	5.83941	0.468376	7.5349	6.8785	7.26937
MP206	32-13-03a	339.021	555.984	343.426	6.6151	15.7397	0.220274	5.27631	170.506	9.56637	22.8825	31.2269	0	34.9064	99.1447	42.9659	0	11.6261	2.37708	2.34017	2.68896	0	0	20.3355	3.71618	11.1893	7.54499	0	6.59401	0	0	5.4489	0.663979	14.5025	7.71541	12.7298	4.15912	3.84262	0.0568576	0	2.63552	1.17823	0	0	5.24765	0.310372	1.17902	2.25309	1.64976
MP210	32-13-03e	1531.58	1033.55	694.896	30.7249	316.57	2.1397	1.42303	35.8261	12.4444	21.3786	102.213	1.25612	75.7171	46.8729	66.1774	65.1188	76.0996	0.945449	0	8.3805	0	0	30.2855	0	17.4227	15.9213	13.7272	10.6336	0	0	4.16677	2.83574	8.11479	0	0	0	5.39369	0	0	6.54489	0.179655	0.368024	0	5.24322	0.498903	3.045	3.42123	1.23795
MP212	32-13-04a	3314.77	189.272	512.442	25.3644	512.49	85.4516	192.011	258.007	93.8417	22.4836	82.5641	26.3678	27.045	60.5954	53.0124	2.76979	2.66113	12.3837	37.5871	52.7042	2.39652	6.93519	19.8203	0	6.6984	11.3801	0.454043	9.22632	0	4.88415	8.01047	6.19813	2.37276	0	2.51789	0	2.54224	0.655166	114.985	5.6188	5.02762	0	2.28835	0.753105	5.11338	1.86462	9.38204	2.97148
MP214	32-13-04c	3.89577	20.5049	1102.45	364.024	0.684745	0.747758	2.10281	812.313	0.364252	0	204.183	2.24435	40.3699	49.0144	25.719	0.701115	3.84308	6.23082	6.92233	0	0	0	15.4923	0	20.3008	11.5962	0	9.82803	0	0	3.03987	0	7.17363	0	0	0	3.72004	0	0	13.4554	27.8811	0.693806	0	8.03478	1.47266	2.07916	3.11309	7.09606
MP216	32-13-04e	833.904	454.582	558.882	205.055	46.3835	50.672	168.806	93.5719	9.19147	12.3127	40.47	5.81786	103.292	48.303	39.6015	0	7.18117	27.9917	0	8.76141	0	0	37.8939	20.689	7.34299	19.8477	0	6.93239	0	3.74538	2.2346	2.37494	10.1799	0	11.9903	0	1.93692	0.238009	0	2.6722	3.66291	0	1.89061	1.72421	7.52553	1.09672	2.11909	1.64696
MP218	32-13-05a	nd	nd	nd	nd	nd	nd	nd	nd	nd	nd	nd	nd	nd	nd	nd	nd	nd	nd	nd	nd	nd	nd	nd	nd	nd	nd	nd	nd	nd	nd	nd	nd	nd	nd	nd	nd	nd	nd	nd	nd	nd	nd	nd	nd	nd	nd	nd	nd
MP220	32-13-05c	2205.72	255.358	693.112	29.9936	17.5351	23.6412	139.375	867.793	93.6537	43.9145	71.6896	1.02583	101.45	44.9487	19.1149	0	5.55277	1.06359	25.6415	8.92862	24.084	3.64274	7.69474	0	49.9186	11.937	0.217291	4.85047	0	1.3629	26.0065	7.9314	6.20687	48.6861	0	2.95337	6.9641	0.962804	13.2283	5.40772	10.0411	0	3.30056	5.38507	8.2074	3.25909	2.21795	35.6253
MP222	32-13-05e	1185.81	898.25	71.3362	3949.87	106.607	83.1067	2.37202	73.1217	15.1531	66.3828	26.9769	21.0642	42.8166	52.1913	66.1655	53.8375	89.6188	4.03709	6.28912	6.33655	0	0	26.7723	0	0	15.1327	9.24087	9.54605	0	0.815953	2.07536	1.63224	17.53	0	0	8.44376	8.62428	2.47399	0.460818	7.28963	1.45677	4.70281	1.02916	6.54996	0.519554	1.5379	2.33112	1.21305
MP224	32-13-06a	nd	nd	nd	nd	nd	nd	nd	nd	nd	nd	nd	nd	nd	nd	nd	nd	nd	nd	nd	nd	nd	nd	nd	nd	nd	nd	nd	nd	nd	nd	nd	nd	nd	nd	nd	nd	nd	nd	nd	nd	nd	nd	nd	nd	nd	nd	nd	nd
MP226	32-13-06c	292.833	210.204	2074.66	73.3381	11.3127	15.5067	384.827	194.684	14.0463	15.7274	259.59	1.38322	74.2987	70.5933	69.3369	0	2.18202	0	0	3.29195	8.73417	0	28.2399	0	13.3152	19.7491	0	11.0794	0	0	16.5051	0.71498	9.01648	0	19.5038	3.06714	9.59685	0	0	2.8225	1.20115	0	0	3.8706	31.3789	0	3.96322	0.343339
MP228	32-13-06e	1189.07	1041.82	467.022	1.8673	132.094	0.638177	2.10424	54.7063	12.0429	12.3586	64.2176	0.627229	17.3178	49.6454	16.3331	1.14471	17.4578	55.5156	2.99172	22.4103	0	1.59566	6.01795	0	6.68713	6.64673	0.670066	8.52661	18.9162	0	2.98803	1.54409	4.75813	11.3385	7.96253	0.961648	1.73534	0	0	2.15578	0.741935	0	0	2.00419	0.58644	26.9449	2.37193	1.27442
MP230	32-13-07a	536.924	586.544	844.424	71.5461	859.923	1.83686	1.57851	147.545	36.8352	19.1447	120.989	12.0727	60.4536	41.669	38.9104	128.803	52.823	34.4931	8.85744	19.9262	0	0	23.2398	13.5126	20.6975	21.9328	25.1485	12.5685	6.84108	0	6.99041	1.2705	13.47	0	12.7349	6.72719	4.32231	0	0	2.79383	0.603929	1.15405	0	5.40942	0.529629	2.55715	4.47704	0
MP234	32-13-07e	9.83214	302.932	611.099	1.29803	6.02075	0	1.48473	284.552	1.69792	0	96.6458	0	25.7098	57.3945	30.8863	0	5.65874	43.7286	3.96124	0.8257	0	0	12.0456	0	6.4963	16.2013	0	12.401	11.8162	0	2.94212	0	10.191	0	10.2794	0	4.73902	0	0	5.1991	11.836	0	0	5.80794	0	4.58251	6.05687	5.17733
MP236	32-13-08a	312.821	479.981	156.596	7.6994	41.7382	0.408103	26.8846	251.647	5.41814	3.10161	11.5908	0.360431	31.829	41.0253	31.5237	0	7.97494	49.1723	5.84293	4.77163	0	0	29.6185	19.0084	0	2.21738	0	3.19884	0	0.333651	3.51887	0.313502	8.90701	0	1.14963	0	0.743813	0	0.46467	3.27925	1.86935	0	0.240477	1.3935	1.59282	0.9764	0.412785	0.501821
MP238	32-13-08c	1379.27	823.518	616.115	1388.52	361.615	111.039	7.00957	66.4257	13.1744	18.3037	51.3055	40.4044	78.0057	61.9639	65.483	64.9662	41.2233	3.01826	11.4129	10.7103	0	1.68766	25.0889	0	4.95847	19.1676	9.20093	12.0112	0	0.803631	1.58204	3.81714	9.716	0	10.1587	0	4.20499	1.61141	0	1.47341	1.9132	2.68385	0	3.72004	0.372151	3.80636	3.1159	0.776009
MP244	32-13-09c	3045.86	1022.56	254.251	21.2708	596.657	10.2703	217.206	289.15	278.383	66.114	67.205	6.1006	64.1591	64.6763	65.1192	4.22454	16.2957	48.84	37.4421	25.2977	3.86764	0	29.1467	24.5684	18.4893	10.9864	3.12278	9.71397	0	1.10789	74.6391	4.73087	7.69084	0	4.64402	8.04184	7.36562	0	0.703904	7.146	2.44239	0	0	1.15563	5.07596	2.99643	3.1183	1.01358
MP246	32-13-09e	17.7326	67.2715	572.164	2.6906	3.59324	0	21.4204	220.992	0	0.453769	59.3683	0.05506	22.862	46.2732	42.6775	0	0.545804	0	0	0.176102	0	0	32.2686	0	0	8.68819	0	7.44726	0	0	4.7474	0	7.62845	0	5.01708	0	1.20597	0	0	3.84772	6.07077	0	0	3.93613	2.80954	0.825681	0.612252	3.74816
MP248	32-13-10a	11.4317	320.642	946.605	3.07461	6.79626	0	1.24718	121.572	0	0	65.5532	0	101.874	71.8251	51.1084	0	5.59724	13.9181	0.292626	0.487972	0	0	27.1753	12.3624	3.43834	29.0951	0	11.4536	0	0	0	0	10.1383	0	20.852	0	5.81503	0	0	4.89526	2.63477	0	0	6.47673	0.852291	1.75493	5.44095	0
MP252	32-13-10e	197.477	1036.04	641.694	9.14735	48.9006	0.360834	3.99463	250.787	7.80981	8.17156	110.169	0.28744	16.5979	137.409	24.6663	0	21.8082	133.973	7.68561	4.39651	0	0	16.336	54.6497	9.02648	9.59443	0	14.5713	0	0	4.15933	0	8.86097	0	4.95131	1.39553	4.01439	0	0	1.70022	3.63564	0	0	1.83855	1.26502	3.12757	5.69815	2.18569
MP254	32-13-11a	1695.19	1289.5	709.475	2527.65	333.113	324.874	2.93533	94.58	18.5696	17.0027	61.3142	73.2848	83.3958	10.5518	24.8846	26.7742	26.5374	2.11113	39.7653	11.1678	0	4.62546	19.199	0	18.1775	14.6165	4.48712	7.83716	0	0.42057	2.41317	4.93588	6.53427	0	3.03417	0	4.38383	3.20445	0	2.12954	5.09649	2.74566	0.795075	2.25941	1.29889	1.98484	1.24525	0.697073
MP256	32-13-11c	1112.43	324.967	678.834	2.14625	49.1352	1.23041	1.82852	106.808	15.231	12.6306	69.4724	0.144327	43.2733	38.1804	44.6655	0	5.60626	26.8287	2.49136	6.67207	0	1.66099	20.9623	38.9357	6.97152	7.85287	0	12.4436	29.4413	0.632745	3.37628	2.71233	7.33008	0	5.01105	0	2.83724	0.402586	0	3.66926	3.59145	0	0	2.84689	0.862736	1.78028	2.34006	3.33647
MP258	32-13-11e	2274.18	1874.33	863.95	168.801	538.754	7.50091	2.47532	215.665	33.1352	69.7033	132.837	2.21209	47.299	49.3814	46.0825	88.4105	109.668	2.7036	39.3581	14.8889	0	2.95521	21.5532	0	6.29373	21.9741	15.4631	12.0749	0	2.76905	3.87807	9.6704	16.0416	0	7.0457	6.47458	7.68824	4.10162	0	3.9909	7.36369	0.311754	0.772498	5.57962	0.633561	3.20335	4.81326	8.18603
MP260	32-13-12a	2681.15	1855.96	191.833	3836.17	661.84	191.738	11.7231	64.899	31.1331	21.9937	36.8684	218.843	83.0137	101.78	45.9507	67.6019	29.9105	2.06235	50.5623	13.7035	0	2.90875	16.2567	0	3.45926	15.9819	11.9818	12.9887	24.1412	0.608167	1.11071	5.36757	10.2956	9.3347	7.53306	0.620305	6.34645	1.76025	0	2.01311	3.2085	11.1392	0	3.23702	1.22484	4.2335	3.55179	2.83984
MP262	32-13-12c	nd	nd	nd	nd	nd	nd	nd	nd	nd	nd	nd	nd	nd	nd	nd	nd	nd	nd	nd	nd	nd	nd	nd	nd	nd	nd	nd	nd	nd	nd	nd	nd	nd	nd	nd	nd	nd	nd	nd	nd	nd	nd	nd	nd	nd	nd	nd	nd
MP263	32-13-12d	1303.18	273.641	685.18	12.1081	182.189	8.50472	305.768	91.2527	72.5366	28.401	70.6503	4.49694	34.5666	48.1204	25.9438	2.97857	4.6057	16.689	0	14.7109	0	0	15.6513	35.0108	21.7805	12.0625	1.09351	16.9823	0	0	33.8876	1.8374	4.8161	0	22.8271	1.85245	1.91567	0	0	2.09641	0.668861	0	0	4.1889	6.18438	1.37342	6.71178	0.522406
MP266	32-13-13a	372.294	730.132	481.539	63.3412	339.289	1.69309	0.564994	172.663	12.8655	10.8247	140.768	10.0009	13.2324	27.8843	0	81.6407	81.836	87.2456	5.61423	12.0911	0	0	0	57.1304	35.6378	12.0649	15.634	14.5122	26.3001	0	7.36505	0	14.4724	0	0	0	5.43544	0	0	6.58529	2.47129	0.953176	0	6.27637	0	4.88215	7.00345	4.42991
MP268	32-13-13c	14754.5	1330.19	111.661	931.543	1386.72	723.088	8.79121	91.4467	167.919	287.945	30.9638	294.49	48.5586	92.1124	33.2622	53.0956	29.4162	34.6014	83.3108	25.1914	0	17.5484	22.995	48.5831	8.5001	6.34249	50.5451	6.98847	0	0	1.60513	22.9413	6.35078	0	0	16.6609	3.33352	9.89747	24.3491	0.650719	0.93554	8.33392	0	1.00093	1.17716	0	2.63989	1.71776
MP270	32-13-13e	819.349	1613.62	908.527	0.958408	153.804	0.0892623	1.37347	168.919	52.47	47.8587	134.315	0	45.8402	36.0033	43.2732	1.23609	20.827	60.114	1.78906	11.991	0	0	22.4103	0	13.5583	12.2197	1.7836	12.173	0	0	17.8778	1.2108	6.44092	0	8.06707	7.75384	3.22973	0	0	3.5554	2.69468	0	0	2.92723	0.528247	2.36461	4.93414	2.53851
MP272	32-13-14a	2134.19	537.186	477.564	57.4906	141.263	6.33544	0.812332	290.806	18.2816	89.3184	64.463	3.80094	35.7808	44.904	18.0157	42.5489	78.9352	15.0133	8.81329	12.5147	13.9622	3.98958	12.3511	40.4306	6.19811	14.1766	13.4137	8.90255	2.89073	2.49968	3.59185	6.06479	12.3197	6.8579	4.61037	12.5575	4.32059	3.94487	0	3.12817	0.686033	0.846044	2.45021	3.92372	0.430145	1.25757	1.80589	0
MP274	32-13-14c	125.122	0	2073.79	374.115	12.8086	23.8032	2.05778	128.064	0.783121	0.973814	140.486	7.45606	172.057	43.6986	71.6917	7.12674	5.27997	0	3.87157	0	3.1227	0	26.4656	3.11797	59.6162	14.9756	0.708438	6.95995	0	0.279532	3.75018	0	2.92925	13.1657	41.2545	0	3.32909	0.555169	0	3.38157	6.15666	1.79755	0	3.6162	0.735556	2.6969	2.10193	11.2115
MP278	32-13-15a	817.645	736.524	332.983	5248.09	302.594	58.9405	28.6629	45.5878	42.0287	6.18766	58.7931	390.975	3.16302	66.374	55.8793	24.9114	20.6149	128.646	50.5039	11.4339	0	0	25.0114	12.4937	11.4105	3.25404	5.2163	7.16283	0	0	5.60658	1.46551	17.7442	0	5.25436	0.501998	2.32309	0.50674	0	2.79274	1.48339	25.4714	0	4.75337	2.60113	2.70371	0	3.34828
MP280	32-13-15c	nd	nd	nd	nd	nd	nd	nd	nd	nd	nd	nd	nd	nd	nd	nd	nd	nd	nd	nd	nd	nd	nd	nd	nd	nd	nd	nd	nd	nd	nd	nd	nd	nd	nd	nd	nd	nd	nd	nd	nd	nd	nd	nd	nd	nd	nd	nd	nd
MP282	32-13-15e	841.105	2134.72	497.616	13.0543	177.232	0.596807	3.89607	206.12	15.2642	8.35642	56.8377	0.626198	235.839	39.6912	45.7455	3.06963	37.1786	87.6181	22.3588	12.492	0	0	26.5885	17.0233	10.904	29.2928	0	16.2602	15.1487	0.398329	6.9588	2.26724	15.5306	0	4.27012	0	6.48176	0	1.44673	4.84083	9.86853	0	1.05117	4.32808	0.981865	2.85153	2.37566	12.037
MP284	32-13-16a	979.997	284.237	802.983	2216.73	191.363	661.128	16.2149	157.838	39.5368	29.1096	85.9297	176.903	18.4552	28.0546	29.4532	28.844	19.8475	3.53683	54.4277	14.6764	3.89022	5.51951	10.6151	7.80474	14.4862	9.64626	6.90565	9.76875	64.5512	0	4.21985	2.40937	8.91918	25.3186	9.1331	8.60762	4.60092	1.50899	0	1.95231	1.70373	14.4961	0	2.59247	0.998157	2.30304	2.68876	0.684134
MP286	32-13-16c	99.9979	558.259	183.088	53.5598	106.376	0.329228	0.811965	144.263	2.05212	3.45037	36.319	5.26077	23.2644	98.8859	45.2898	55.1603	141.333	2.67002	2.38158	3.921	0	0	26.0721	0	5.78679	11.3699	15.5992	13.7226	0	0	1.2466	0	9.71148	0	0	0	0.664212	0	0	3.04481	0.745095	1.20613	0	1.17451	0.404035	1.44512	7.52237	0.399104
MP288	32-13-16e	33.9924	185.757	479.321	218.118	23.4479	12.0457	1.9056	154.208	2.23023	1.92441	138.366	15.4676	70.6801	91.2079	0	15.7822	32.5978	0	1.31991	1.25773	0	0	0	0	3.46338	19.5498	3.42081	18.8389	23.6908	0	2.21204	0	10.2477	0	29.1577	0	4.40227	0	0	4.48379	1.33045	3.36329	0	5.11243	0.776193	7.44156	7.96065	0
MP290	32-13-17a	2495.25	426.376	1654.5	107.952	147.661	70.9585	656.964	189.467	75.401	26.3898	175.67	10.6057	24.5821	67.2818	17.4328	1.05994	5.72178	35.9562	17.0323	26.8766	5.4914	0	13.6395	33.1585	13.9751	11.4244	0	10.4467	0	2.507	27.2039	5.05718	7.30069	53.0068	24.7072	0	5.07683	0	0	2.95686	2.44957	0	3.18865	5.60379	10.4751	2.59421	3.59757	4.857
MP292	32-13-17c	126.037	148.218	659.792	0.36761	11.9216	0	0.929915	119.882	8.15309	6.1877	85.1436	0	53.6339	51.5436	60.5613	0	1.86202	0	1.10425	5.44658	0	0	24.1462	0	1.64243	12.8711	0	9.98744	0	0	5.11189	0	5.98232	0	9.16273	0.514835	1.02115	0	156.668	3.54693	2.47492	0	0	0.709039	0.312878	0.932187	4.46639	0.32724
MP296	32-13-18a	3013.03	142.74	415.15	289.88	1904.3	217.953	2.91176	164.463	140.321	55.2568	53.5271	378.753	21.553	56.9453	0	74.0822	6.38805	37.6211	54.4544	45.4831	0	4.30279	0	45.442	91.141	0	34.8467	5.43129	0	0	12.1885	3.12278	2.27761	13.1035	0	11.4403	0	1.52089	0	4.35989	4.64671	5.82021	0.738365	4.42178	0	3.86175	1.5419	8.43517
nd: Not determined
[truncated: 23 more columns]

## Sheet: S4 QTL mapping statistics
Supplementary Table S4. QTL mapping of volatile aroma compounds in the AcMPO mapping population.
Anova analysis was perfomed using Genstat to determine the Fprobability (fprob cutoff p<0.001). The marker location is based on Fraser et al., 20091. Fruit volatiles were sampled
by either dynamic headspace trapping using chromosorb 105 or by solvent extraction of ground tissue extracted using pentane:ether (1:1). For headspace
sampling, multiple harvest times were taken biweekly for each line and data were either analysed based on the 1st available harvest (1st) or the mean of all harvests (all).
For solvent extraction, only representative fruit from one harvest time point were sampled. All samples were taken when the fruit reached eating ripe stage in triplicate.
The linkage group (LG) and genetic location in centiMorgan (cM) are based on the genetic map by Fraser et al. (2009)1.
Trait description	Trait class	Harvest	Data transformation	GC-MS sampling	Marker	fprob	LG	cM
Ethanol_all_log10	alcohol	all	log10	Headspace	Ke511	0.0005	#N/A	#N/A
X2_methylbut_3_en_2_ol_log10	alcohol		log10	Solvent extraction	Ac274	0.00067	24	80
X2_methylbut_3_en_2_ol_log10	alcohol		log10	Solvent extraction	Ke223	0.00051	#N/A	#N/A
X2_methyl_E__but_2_enal_no0	aldehyde		add +1 to all values	Solvent extraction	Ke199	0.00055	#N/A	#N/A
X2_methyl_E__but_2_enal_no0	aldehyde		add +1 to all values	Solvent extraction	Ke158	0.00036	#N/A	#N/A
X2_methyl_E__but_2_enal_no0	aldehyde		add +1 to all values	Solvent extraction	Ke132	0.00014	#N/A	#N/A
X2_methylpent_2_enal_no0	aldehyde		add +1 to all values	Solvent extraction	Ke406	0.00071	#N/A	#N/A
E_2_hexenal_all	C5/C6 ald	all	none	Headspace	Ke519(3)	0.00028	#N/A	#N/A
E_2_hexenal_all	C5/C6 ald	all	none	Headspace	Ke145(1)	0.00036	7	6
E_2_hexenal_all	C5/C6 ald	all	none	Headspace	Ag41	0.00052	7	8
E_2_hexenal_all	C5/C6 ald	all	none	Headspace	Ke167(2)	2.83e-06	#N/A	#N/A
E_2_hexenal_all	C5/C6 ald	all	none	Headspace	Ke167(1)	3.13e-08	7	17
E_2_hexenal_all	C5/C6 ald	all	none	Headspace	Ke598	0.00017	7	29
E_2_hexenal_all	C5/C6 ald	all	none	Headspace	Ac435	9.47e-07	7	32
E_2_hexenal_all	C5/C6 ald	all	none	Headspace	udkblm28	0.00062	#N/A	#N/A
E_hex_2_enal_log10	C5/C6 ald		log10	Solvent extraction	Ke103(1)	0.0002	7	0
E_hex_2_enal_log10	C5/C6 ald		log10	Solvent extraction	Ke145(1)	1.48e-05	7	6
E_hex_2_enal_log10	C5/C6 ald		log10	Solvent extraction	Ke167(2)	6.26e-08	#N/A	#N/A
E_hex_2_enal_log10	C5/C6 ald		log10	Solvent extraction	Ke167(1)	8.25e-09	7	17
E_hex_2_enal_log10	C5/C6 ald		log10	Solvent extraction	Ke598	0.00056	7	29
E_hex_2_enal_log10	C5/C6 ald		log10	Solvent extraction	Ac435	2.73e-06	7	32
Hex_E2_enol_all_log10	C5/C6 ald	all	log10	Headspace	Ke103(1)	0.00096	7	0
Hex_E2_enol_all_log10	C5/C6 ald	all	log10	Headspace	Ke167(1)	0.00043	7	17
Hex_E2_enol_all_log10	C5/C6 ald	all	log10	Headspace	Ac435	0.00029	7	32
Hex_E2_enol_all_log10	C5/C6 ald	all	log10	Headspace	Ke337	8.2e-05	#N/A	#N/A
Hex_E2_enol_all_log10	C5/C6 ald	all	log10	Headspace	udkac39	0.00095	#N/A	#N/A
Hex_E2_enol_all_log10	C5/C6 ald	all	log10	Headspace	Ke674(1)	0.00021	22	12
Hex_E2_enol_all_log10	C5/C6 ald	all	log10	Headspace	Ac247	8.6e-05	ND	ND
Hexanal_1st_log10	C5/C6 ald	1st	log10	Headspace	Ke145(1)	0.00031	7	6
Hexanal_1st_log10	C5/C6 ald	1st	log10	Headspace	Ag41	7.98e-05	7	8
Hexanal_1st_log10	C5/C6 ald	1st	log10	Headspace	Ke167(2)	3.45e-06	#N/A	#N/A
Hexanal_1st_log10	C5/C6 ald	1st	log10	Headspace	Ke167(1)	8e-06	7	17
Hexanal_1st_log10	C5/C6 ald	1st	log10	Headspace	Ac435	1.1e-05	7	32
Hexanal_all_log10	C5/C6 ald	all	log10	Headspace	Ke145(1)	3.28e-05	7	6
Hexanal_all_log10	C5/C6 ald	all	log10	Headspace	Ag41	5.52e-06	7	8
Hexanal_all_log10	C5/C6 ald	all	log10	Headspace	Ke167(2)	1.21e-07	#N/A	#N/A
Hexanal_all_log10	C5/C6 ald	all	log10	Headspace	Ke167(1)	3.09e-06	7	17
Hexanal_all_log10	C5/C6 ald	all	log10	Headspace	Ke598	0.00066	7	29
Hexanal_all_log10	C5/C6 ald	all	log10	Headspace	Ac435	5.07e-06	7	32
Hexanal_all_log10	C5/C6 ald	all	log10	Headspace	Ke519(3	0.00096	ND	ND
hexanal_log10	C5/C6 ald		log10	Solvent extraction	Ke145(1)	0.00015	7	6
hexanal_log10	C5/C6 ald		log10	Solvent extraction	Ke145(2)	0.00062	#N/A	#N/A
hexanal_log10	C5/C6 ald		log10	Solvent extraction	Ag41	1.1e-05	7	8
hexanal_log10	C5/C6 ald		log10	Solvent extraction	Ke167(2)	2.1e-06	#N/A	#N/A
hexanal_log10	C5/C6 ald		log10	Solvent extraction	Ke167(1)	2.3e-05	7	17
hexanal_log10	C5/C6 ald		log10	Solvent extraction	Ke701	0.00083	#N/A	#N/A
hexanol_log10	C5/C6 ald		log10	Solvent extraction	Ke714	3.3e-05	3	17
Penten_3_ol_1st_log10	C5/C6 ald	1st	log10	Headspace	Ke103(1)	0.00093	7	0
Penten_3_ol_1st_log10	C5/C6 ald	1st	log10	Headspace	Ke167(2)	0.00054	#N/A	#N/A
Penten_3_ol_1st_log10	C5/C6 ald	1st	log10	Headspace	Ke167(1)	1.4e-05	7	17
Penten_3_ol_1st_log10	C5/C6 ald	1st	log10	Headspace	Ke598	0.00021	7	29
Penten_3_ol_1st_log10	C5/C6 ald	1st	log10	Headspace	Ac435	1.1e-06	7	32
Penten_3_ol_all_log10	C5/C6 ald	all	log10	Headspace	Ke519(3)	0.00043	#N/A	#N/A
Penten_3_ol_all_log10	C5/C6 ald	all	log10	Headspace	Ke103(1)	0.00017	7	0
Penten_3_ol_all_log10	C5/C6 ald	all	log10	Headspace	Ke167(2)	3.5e-05	#N/A	#N/A
Penten_3_ol_all_log10	C5/C6 ald	all	log10	Headspace	Ke167(1)	3e-06	7	17
Penten_3_ol_all_log10	C5/C6 ald	all	log10	Headspace	Ke598	3.55e-05	7	29
Penten_3_ol_all_log10	C5/C6 ald	all	log10	Headspace	Ac435	3.26e-07	7	32
X1_hexanol_1st_log10	C5/C6 ald	1st	log10	Headspace	Ke714	0.00058	3	17
X1_hexanol_all_log10	C5/C6 ald	1st	log10	Headspace	Ke714	0.00016	3	17
Z_hex_3_enal_no0	C5/C6 ald		add +1 to all values	Solvent extraction	Ke182(1)	0.00026	15	58
Z_hex_3_enal_no0	C5/C6 ald		add +1 to all values	Solvent extraction	Ke150	3.3e-05	15	71
Butyl_acetate_all_log10	ester	all	log10	Headspace	Ac661(1)	0.00044	3	6
ethyl_E__but_2_enoate_log10	ester		log10	Solvent extraction	Ke279(3)	0.00041	15	0
ethyl_pentanoate_log10	ester		log10	Solvent extraction	Ke293	0.00079	#N/A	#N/A
ethyl_pentanoate_log10	ester		log10	Solvent extraction	Ke538(2)	0.00055	#N/A	#N/A
Methyl_benzoate_1st_log10	ester	1st	log10	Headspace	Ac661(1)	6.74e-05	3	6
Methyl_benzoate_1st_log10	ester	1st	log10	Headspace	Ke714	6.6e-06	3	17
Methyl_benzoate_1st_log10	ester	1st	log10	Headspace	Ke697(2)	0.00014	#N/A	#N/A
Methyl_benzoate_1st_log10	ester	1st	log10	Headspace	Ke134	0.00039	#N/A	#N/A
Methyl_butanoate_1st	ester	1st		Headspace	Ke142(1)	0.00019	ND	ND
methyl_butanoate_log10	ester		log10	Solvent extraction	AC916	3.3e-05	25	48
Methyl_hexanoate_1st_log10	ester	1st	log10	Headspace	Ac661(1)	1.3e-10	3	6
Methyl_hexanoate_1st_log10	ester	1st	log10	Headspace	Ke714	0	3	17
Methyl_hexanoate_1st_log10	ester	1st	log10	Headspace	Ac1340	3.32e-08	3	30
Methyl_hexanoate_all_log10	ester	all	log10	Headspace	Ac661(1)	9.05e-11	3	6
Methyl_hexanoate_all_log10	ester	all	log10	Headspace	Ke714	1.65e-12	3	17
Methyl_hexanoate_all_log10	ester	all	log10	Headspace	Ac1340	1.89e-08	3	30
methyl_hexanoate_log10	ester		log10	Solvent extraction	Ac661(1)	4.38e-09	3	6
methyl_hexanoate_log10	ester		log10	Solvent extraction	Ke714	4.64e-09	3	17
methyl_hexanoate_log10	ester		log10	Solvent extraction	Ac1340	1.77e-06	3	30
propyl_butanoate_log10	Ester		log10	Solvent extraction	Ke293	7.4e-05	#N/A	#N/A
alpha_pinene	terpene		none	Solvent extraction	udkac024(2)	0.00085	#N/A	#N/A
beta_pinene_no0	terpene		add +1 to all values	Solvent extraction	udkac305	0.00028	#N/A	#N/A
beta_pinene_no0	terpene		add +1 to all values	Solvent extraction	Ke264	0.00041	#N/A	#N/A
beta_pinene_no0	terpene		add +1 to all values	Solvent extraction	Ke560(3)	8.9e-05	#N/A	#N/A
Cymene_1st_log10	terpene	1st	log10	Headspace	Ke721(1)	0.00023	#N/A	#N/A
Cymene_1st_log10	terpene	1st	log10	Headspace	Ke349	0.00071	#N/A	#N/A
Cymene_1st_log10	terpene	1st	log10	Headspace	Ke512	0.00023	#N/A	#N/A
Cymene_1st_log10	terpene	1st	log10	Headspace	Ke615	6.96e-07	22	57
Cymene_1st_log10	terpene	1st	log10	Headspace	Ac1283(2)	1.15e-07	22	60
Cymene_1st_log10	terpene	1st	log10	Headspace	Ke368(3)	9.11e-08	22	62
Cymene_1st_log10	terpene	1st	log10	Headspace	Ke628	1.2e-08	22	65
Cymene_1st_log10	terpene	1st	log10	Headspace	Ke171(1)	7.76e-09	22	66
Cymene_1st_log10	terpene	1st	log10	Headspace	Ac530	2.79e-09	22	67
Cymene_1st_log10	terpene	1st	log10	Headspace	Ac042	1.27e-09	22	68
Cymene_1st_log10	terpene	1st	log10	Headspace	Ke527	4.69e-10	22	77
Cymene_1st_log10	terpene	1st	log10	Headspace	Ke116	1.93e-09	22	78
Cymene_1st_log10	terpene	1st	log10	Headspace	udkalm66	0.00088	#N/A	#N/A
Cymene_all_log10	terpene	all	log10	Headspace	Ac666	0.00091	10	13
Cymene_all_log10	terpene	all	log10	Headspace	Ke721(1)	0.00043	#N/A	#N/A
Cymene_all_log10	terpene	all	log10	Headspace	Ke349	0.00026	#N/A	#N/A
Cymene_all_log10	terpene	all	log10	Headspace	Ke516	7.35e-08	#N/A	#N/A
Cymene_all_log10	terpene	all	log10	Headspace	Ke512	0.00065	#N/A	#N/A
Cymene_all_log10	terpene	all	log10	Headspace	Ac1283(2)	2.3e-07	22	60
Cymene_all_log10	terpene	all	log10	Headspace	Ke368(3)	8.46e-08	22	62
Cymene_all_log10	terpene	all	log10	Headspace	Ke628	1e-08	22	65
Cymene_all_log10	terpene	all	log10	Headspace	Ke171(1)	7.78e-10	22	66
Cymene_all_log10	terpene	all	log10	Headspace	Ac530	3.09e-10	22	67
Cymene_all_log10	terpene	all	log10	Headspace	Ac042	1.71e-10	22	68
Cymene_all_log10	terpene	all	log10	Headspace	Ke527	4.12e-11	22	77
Cymene_all_log10	terpene	all	log10	Headspace	Ke116	1.01e-09	22	78
eucalyptol_no0	terpene		add +1 to all values	Solvent extraction	cDga19	0.00066	21	82
limonene_log10	terpene		log10	Solvent extraction	Ke493(1)	0.00075	22	27
p_cymene_log10	terpene		log10	Solvent extraction	Ke349	0.00069	#N/A	#N/A
p_cymene_log10	terpene		log10	Solvent extraction	Ke615	5.28e-07	22	57
p_cymene_log10	terpene		log10	Solvent extraction	Ac1283(2)	4.4e-06	22	60
p_cymene_log10	terpene		log10	Solvent extraction	Ke368(3)	4.26e-06	22	62
p_cymene_log10	terpene		log10	Solvent extraction	Ke628	9.9e-07	22	65
p_cymene_log10	terpene		log10	Solvent extraction	Ke171(1)	4.03e-07	22	66
p_cymene_log10	terpene		log10	Solvent extraction	Ac530	5.76e-08	22	67
p_cymene_log10	terpene		log10	Solvent extraction	Ac042	5.46e-08	22	68
p_cymene_log10	terpene		log10	Solvent extraction	Ke527	2.14e-07	22	77
p_cymene_log10	terpene		log10	Solvent extraction	Ke116	1.51e-06	22	78
1Fraser LG, Tsang GK, Datson PM, De Silva HN, Harvey CF, Gill GP, Crowhurst RN, McNeilage MA (2009) A gene-rich linkage map in
the dioecious species Actinidia chinensis (kiwifruit) reveals putative X/Y sex-determining chromosomes. BMC Genomics 10 (102): 1-15

## Sheet: S5 Marker seqs + locations
Supplementary Table S5. Microsatellite sequences and location of ALD locus markers.
Table S5A. Primer sequences of the microsatellite markers in LG7 associated with the ALD locus.
Marker	Forward	Reverse	Library*	EST marker origin
Ke103	GGAGGCACTGAAGATGAAGC	CAAGAGAACACGGAAGCAAA	KABA	116322
Ke145(1)	GGTGATGATGGCCGTATCTG	GCCCCAAAAGATGTCAGAAT	KABA	114301
Ag41	AAGGCAAGTAGAAGGAATAAAGTTAGAT	GGTTTCAATGGCATCATACCA	Unknown	Unknown
Ke167(1)/(2)	TGACATCTCAAATGCCAAGTG	GCCTCCACATAGATCCCAAA	KALA	193062
Ke598	AGAGCCGTGCAAGATAAGGA	TCACCAGACATCATTGTGGA	KALA	198139
Ac435	AGTATGAATGCCTGCGATGTG	AGTATGAATGCCTGCGATGTG	Unknown	Unknown
*EST library: KABA - A. deliciosa ‘Hayward’ petal, KALA - Dormant kiwifruit buds three days after hydrogen cyanamide treatment A. deliciosa ‘Hayward’
Table S5B. Marker location of the ALD locus markers on chromosome 26 and 28 in the A. chinensis 'Red5' genome
Marker	'Red5' - LG28 - location	LG28 total length (MB)	Red5 – LG26 location	LG26 length (MB)
Ke103F			LG26: 20,087,016	20385717
Ke103R			LG26: 20,086,573	20385717
Ke145F	LG28: 11,651,260	15843535	LG26: 20,086,976	20385717
Ke145R			LG26: 20,086,727	20385717
Ag41F	LG28: 14,472,783	15843535
Ag41R	LG28: 14,472,911	15843535
Ke167F	LG28: 13,170,922	15843535	LG26: 18,003,335	20385717
Ke167R	LG28: 13,170,684	15843535	LG26: 18,003,096	20385717
Ke598F	LG28: 11,651,596	15843535	LG26: 16,644,581	20385717
Ke598R	LG28: 11,651,596	15843535
Ac435	LG28: 11,629,220	15843535
Acc32486	LG28: 14,776,523	15843535
Acc32487	LG28: 14,806,333	15843535
Acc32488	LG28: 14,844,210	15843535

## Sheet: S6 Lipoxygenase genes
Supplementary Table S6. HPL and LOX genes in the kiwifruit Red5 genome.
AcHPL and AcHPL genes, gene models name, ID, type, location in the kiwifruit 'Red5' genome1 are given.
Best Arabidopsis and tomato hits were obtained using BLASTP2 and chloroplast transit peptide (CTP) prediction was obtained using ChloroP3
Gene	Gene ID	Type	Location (strand)	Arabidopsis hit	Tomato hit	CTP
AcHPL1	Acc14982	HPL	CHR13:14964180..14968274 (-)	AtHPL1	LeHPL	N
AcHPL2	Acc26046	HPL	CHR23:8061930..8067850 (-)	AtHPL1	LeHPL	Y
AcLOX1	Acc22338	13-LOX	CHR23:18989494..18996272 (-)	AtLOX3/4	TOMLOXD	Y
AcLOX2	Acc27004	13-LOX	CHR23:27190663..27197229 (-)	AtLOX3/4	TOMLOXD	N
AcLOX9	Acc09496	9-LOX	CHR8:21481443..21486483 (+)	AtLOX1/5	TOMLOXA/B/E	N
AcLOX8	Acc09494	9-LOX	CHR8:21452958..21460141 (+)	AtLOX1/5	TOMLOXA/B/E	N
AcLOX7	Acc17269	9-LOX	CHR15:12201155..12207064 (-)	AtLOX1/5	TOMLOXA/B/E	N
AcLOX6	Acc17267	9-LOX	CHR15:12229320..12237447 (-)	AtLOX1/5	TOMLOXA/B/E	N
AcLOX5	Acc08241	13-LOX	CHR7:18071134..18077523 (-)	AtLOX6	TOMLOXD	Y
AcLOX3	Acc03341	13-LOX	CHR6:3851121..3858389 (+)	AtLOX6	TOMLOXD	Y
AcLOX4a	Acc32486	13-LOX	CHR28:14776430..14786531 (+)	AtLOX2	TOMLOXC/F	Y
AcLOX4b	Acc32487	13-LOX	CHR28:14806275..14817900 (+)	AtLOX2	TOMLOXC/F	N
AcLOX4c	Acc32488	13-LOX	CHR28:14844148..14857616 (+)	AtLOX2	TOMLOXC/F	Y
AcLOX10	Acc31921	9-LOX	CHR28:7849769..7854909 (+)	AtLOX1/5	TOMLOXA/B/E	N
AcLOX11	Acc27296	9-LOX	CHR24:3646227..3650809 (-)	AtLOX1/5	TOMLOXA/B/E	N
AcLOX12	Acc33358	9-LOX	CHR29:16369429..16375514 (-)	AtLOX1/5	TOMLOXA/B/E	N
1Pilkington SM, Crowhurst R, Hilario E, Nardozza S, Fraser L, Peng YY, Gunaseelan K, Simpson R, Tahir J, Deroles SC, Templeton K, Luo ZW, Davy M, Cheng CH, McNeilage M, Scaglione D, Liu Y, Zhang Q,
Datson P, De Silva N, Gardiner SE, Bassett H, Chagne D, McCallum J, Dzierzon H, Deng C, Wang YY, Barron L, Manako K, Bowen J, Foster TM, Erridge ZA, Tiffin H, Waite CN, Davies KM, Grierson EP, Laing WA,
Kirk R, Chen X, Wood M, Montefiori M, Brummell DA, Schwinn KE, Catanach A, Fullerton C, Li D, Meiyalaghan S, Nieuwenhuizen N, Read N, Prakash R, Hunter D, Zhang H, McKenzie M, Knabel M,
Harris A, Allan AC, Gleave A, Chen A, Janssen BJ, Plunkett B, Ampomah-Dwamena C, Voogd C, Leif D, Lafferty D, Souleyre EJF, Varkonyi-Gasic E, Gambi F, Hanley J, Yao JL, Cheung J, David KM, Warren B,
Marsh K, Snowden KC, Lin-Wang K, Brian L, Martinez-Sanchez M, Wang M, Ileperuma N, Macnee N, Campin R, McAtee P, Drummond RSM, Espley RV, Ireland HS, Wu R, Atkinson RG, Karunairetnam S,
Bulley S, Chunkath S, Hanley Z, Storey R, Thrimawithana AH, Thomson S, David C, Testolin R, Huang H, Hellens RP, Schaffer RJ (2018)
A manually annotated Actinidia chinensis var. chinensis (kiwifruit) genome highlights the challenges associated with draft genomes and gene prediction in plants. Bmc Genomics 19
2Altschul SF, Gish W, Miller W, Myers EW, Lipman DJ (1990) Basic Local Alignment Search Tool. Journal of Molecular Biology 215: 403-410
3Emanuelsson O, Nielsen H, Von Heijne G (1999) ChloroP, a neural network-based method for predicting chloroplast transit peptides and their cleavage sites. Protein Science 8: 978-984

## Sheet: S7 ALD locus genes Chr26, Chr28
Supplementary Table S7. Gene candidates within the span of markers associated with the ALD locus. Candidates located on chromosome 26 (18.0–22.4 Mb) and chromosome 28 (11.6–15.8 Mb) are listed.
Genes associated with lipid metabolism are highlighted in yellow.
locus_tag	# feature	class	assembly	assembly_unit	seq_type	chromosome	genomic_accession	start	end	strand	product_accession	name	locus_tag	feature_interval_length	product_length	attributes
CEY00_Acc30299	CDS	with_protein	GCA_003024255.1	Primary Assembly	chromosome	26	CM009679.1	18018977	18030694	+	PSR90101.1	COP9 signalosome complex subunit 2 like	CEY00_Acc30299	870	289
CEY00_Acc30300	CDS	with_protein	GCA_003024255.1	Primary Assembly	chromosome	26	CM009679.1	18035636	18047490	+	PSR90102.1	CBL-interacting serine/threonine-protein kinase	CEY00_Acc30300	1320	439
CEY00_Acc30301	CDS	with_protein	GCA_003024255.1	Primary Assembly	chromosome	26	CM009679.1	18054051	18056153	+	PSR90103.1	Calmodulin	CEY00_Acc30301	450	149
CEY00_Acc30302	CDS	with_protein	GCA_003024255.1	Primary Assembly	chromosome	26	CM009679.1	18060494	18066315	+	PSR90104.1	Calmodulin-related protein	CEY00_Acc30302	540	179
CEY00_Acc30303	CDS	with_protein	GCA_003024255.1	Primary Assembly	chromosome	26	CM009679.1	18068647	18070980	+	PSR90105.1	Calmodulin	CEY00_Acc30303	450	149
CEY00_Acc30304	CDS	with_protein	GCA_003024255.1	Primary Assembly	chromosome	26	CM009679.1	18073923	18080693	-	PSR90106.1	SNF1-related protein kinase regulatory subunit beta-1 like	CEY00_Acc30304	894	297
CEY00_Acc30305	CDS	with_protein	GCA_003024255.1	Primary Assembly	chromosome	26	CM009679.1	18109326	18109929	-	PSR90107.1	60S ribosomal protein L44	CEY00_Acc30305	315	104	partial
CEY00_Acc30306	CDS	with_protein	GCA_003024255.1	Primary Assembly	chromosome	26	CM009679.1	18118689	18134235	+	PSR90108.1	La-related protein like	CEY00_Acc30306	2802	933
CEY00_Acc30307	CDS	with_protein	GCA_003024255.1	Primary Assembly	chromosome	26	CM009679.1	18139655	18146978	+	PSR90109.1	Hydroxymethylglutaryl-CoA lyase	CEY00_Acc30307	1290	429
CEY00_Acc30308	CDS	with_protein	GCA_003024255.1	Primary Assembly	chromosome	26	CM009679.1	18148628	18152661	-	PSR90110.1	RRNA-processing protein	CEY00_Acc30308	339	112
CEY00_Acc30309	CDS	with_protein	GCA_003024255.1	Primary Assembly	chromosome	26	CM009679.1	18153903	18156513	-	PSR90111.1	Protein of unknown function DUF4602 protein	CEY00_Acc30309	552	183
CEY00_Acc30310	CDS	with_protein	GCA_003024255.1	Primary Assembly	chromosome	26	CM009679.1	18160640	18198441	-	PSR90112.1	Proteasome-associated protein	CEY00_Acc30310	5454	1817
CEY00_Acc30311	CDS	with_protein	GCA_003024255.1	Primary Assembly	chromosome	26	CM009679.1	18199886	18200383	-	PSR90113.1	Uclacyanin-2 like	CEY00_Acc30311	498	165	partial
CEY00_Acc30312	CDS	with_protein	GCA_003024255.1	Primary Assembly	chromosome	26	CM009679.1	18208254	18211688	+	PSR90114.1	Protein NRT1/ PTR FAMILY 4.5 like	CEY00_Acc30312	1716	571	partial
CEY00_Acc30313	CDS	with_protein	GCA_003024255.1	Primary Assembly	chromosome	26	CM009679.1	18213913	18214419	+	PSR90115.1	B3 domain-containing protein	CEY00_Acc30313	507	168
CEY00_Acc30314	CDS	with_protein	GCA_003024255.1	Primary Assembly	chromosome	26	CM009679.1	18216637	18218985	+	PSR90116.1	Pentatricopeptide repeat-containing protein	CEY00_Acc30314	2349	782
CEY00_Acc30315	CDS	with_protein	GCA_003024255.1	Primary Assembly	chromosome	26	CM009679.1	18221601	18226518	-	PSR90117.1	Histone-lysine N-methyltransferase	CEY00_Acc30315	1863	620
CEY00_Acc30316	CDS	with_protein	GCA_003024255.1	Primary Assembly	chromosome	26	CM009679.1	18231355	18246138	+	PSR90118.1	Stomatal closure-related actin-binding protein	CEY00_Acc30316	1482	493
CEY00_Acc30317	CDS	with_protein	GCA_003024255.1	Primary Assembly	chromosome	26	CM009679.1	18247651	18250623	-	PSR90119.1	G2/mitotic-specific cyclin-2 like	CEY00_Acc30317	1320	439
CEY00_Acc30318	CDS	with_protein	GCA_003024255.1	Primary Assembly	chromosome	26	CM009679.1	18254075	18255355	+	PSR90120.1	F-box/kelch-repeat protein	CEY00_Acc30318	1281	426
CEY00_Acc30319	CDS	with_protein	GCA_003024255.1	Primary Assembly	chromosome	26	CM009679.1	18259371	18263246	+	PSR90121.1	Protein N-lysine methyltransferase	CEY00_Acc30319	522	173
CEY00_Acc30320	CDS	with_protein	GCA_003024255.1	Primary Assembly	chromosome	26	CM009679.1	18264642	18274239	-	PSR90122.1	Dehydrosqualene desaturase	CEY00_Acc30320	912	303
CEY00_Acc30321	CDS	with_protein	GCA_003024255.1	Primary Assembly	chromosome	26	CM009679.1	18280473	18281804	+	PSR90123.1	Estrogen receptor beta-1 like	CEY00_Acc30321	1332	443
CEY00_Acc30322	CDS	with_protein	GCA_003024255.1	Primary Assembly	chromosome	26	CM009679.1	18282628	18286325	-	PSR90124.1	F-box protein	CEY00_Acc30322	1188	395
CEY00_Acc30323	CDS	with_protein	GCA_003024255.1	Primary Assembly	chromosome	26	CM009679.1	18301817	18316399	+	PSR90125.1	Dihydropyrimidinase	CEY00_Acc30323	1614	537
CEY00_Acc30324	CDS	with_protein	GCA_003024255.1	Primary Assembly	chromosome	26	CM009679.1	18319845	18320219	+	PSR90126.1	Splicing factor 3B subunit 6-like protein	CEY00_Acc30324	375	124
CEY00_Acc30325	CDS	with_protein	GCA_003024255.1	Primary Assembly	chromosome	26	CM009679.1	18324969	18343720	-	PSR90127.1	Transcription factor like	CEY00_Acc30325	987	328
CEY00_Acc30326	CDS	with_protein	GCA_003024255.1	Primary Assembly	chromosome	26	CM009679.1	18347845	18365934	-	PSR90128.1	E3 ubiquitin-protein like	CEY00_Acc30326	4842	1613
CEY00_Acc30327	CDS	with_protein	GCA_003024255.1	Primary Assembly	chromosome	26	CM009679.1	18367490	18371398	+	PSR90129.1	MRNA export factor like	CEY00_Acc30327	597	198
CEY00_Acc30328	CDS	with_protein	GCA_003024255.1	Primary Assembly	chromosome	26	CM009679.1	18375246	18379481	+	PSR90130.1	Calcium-dependent protein kinase	CEY00_Acc30328	1602	533
CEY00_Acc30329	CDS	with_protein	GCA_003024255.1	Primary Assembly	chromosome	26	CM009679.1	18387064	18389253	-	PSR90131.1	Pentatricopeptide repeat-containing protein	CEY00_Acc30329	2190	729
CEY00_Acc30330	CDS	with_protein	GCA_003024255.1	Primary Assembly	chromosome	26	CM009679.1	18393168	18419646	+	PSR90132.1	Rho GTPase-activating protein	CEY00_Acc30330	2622	873
CEY00_Acc30331	CDS	with_protein	GCA_003024255.1	Primary Assembly	chromosome	26	CM009679.1	18423511	18424448	+	PSR90133.1	Phospholipase A2 2 precursor	CEY00_Acc30331	702	233
CEY00_Acc30332	CDS	with_protein	GCA_003024255.1	Primary Assembly	chromosome	26	CM009679.1	18430972	18437562	+	PSR90134.1	hypothetical protein	CEY00_Acc30332	2931	976
CEY00_Acc30333	CDS	with_protein	GCA_003024255.1	Primary Assembly	chromosome	26	CM009679.1	18448999	18455113	+	PSR90135.1	Non-specific phospholipase	CEY00_Acc30333	1554	517
CEY00_Acc30334	CDS	with_protein	GCA_003024255.1	Primary Assembly	chromosome	26	CM009679.1	18461329	18461565	+	PSR90136.1	Ribonuclease	CEY00_Acc30334	237	78
CEY00_Acc30335	CDS	with_protein	GCA_003024255.1	Primary Assembly	chromosome	26	CM009679.1	18464443	18465225	+	PSR90137.1	AT-hook motif nuclear-localized protein	CEY00_Acc30335	783	260
CEY00_Acc30336	CDS	with_protein	GCA_003024255.1	Primary Assembly	chromosome	26	CM009679.1	18472675	18473967	-	PSR90138.1	C2 domain-containing protein	CEY00_Acc30336	1293	430
CEY00_Acc30337	CDS	with_protein	GCA_003024255.1	Primary Assembly	chromosome	26	CM009679.1	18478562	18482561	-	PSR90139.1	hypothetical protein	CEY00_Acc30337	723	240
CEY00_Acc30338	CDS	with_protein	GCA_003024255.1	Primary Assembly	chromosome	26	CM009679.1	18487097	18494887	+	PSR90140.1	GA-binding protein subunit beta-2 like	CEY00_Acc30338	447	148
CEY00_Acc30339	CDS	with_protein	GCA_003024255.1	Primary Assembly	chromosome	26	CM009679.1	18502762	18504119	-	PSR90141.1	Protein LATERAL ROOT PRIMORDIUM like	CEY00_Acc30339	999	332
CEY00_Acc30340	CDS	with_protein	GCA_003024255.1	Primary Assembly	chromosome	26	CM009679.1	18532119	18532739	-	PSR90142.1	DNA-directed RNA polymerase	CEY00_Acc30340	621	206
CEY00_Acc30341	CDS	with_protein	GCA_003024255.1	Primary Assembly	chromosome	26	CM009679.1	18553987	18568554	+	PSR90143.1	Signal peptide peptidase	CEY00_Acc30341	1020	339
CEY00_Acc30342	CDS	with_protein	GCA_003024255.1	Primary Assembly	chromosome	26	CM009679.1	18570842	18582576	+	PSR90144.1	Homeobox-DDT domain protein	CEY00_Acc30342	1554	517
CEY00_Acc30343	CDS	with_protein	GCA_003024255.1	Primary Assembly	chromosome	26	CM009679.1	18587291	18596154	+	PSR90145.1	1-phosphatidylinositol 4,5-bisphosphate phosphodiesterase	CEY00_Acc30343	516	172	partial
CEY00_Acc30344	CDS	with_protein	GCA_003024255.1	Primary Assembly	chromosome	26	CM009679.1	18596275	18602151	+	PSR90146.1	Protein Brevis radix-like	CEY00_Acc30344	1317	438
CEY00_Acc30345	CDS	with_protein	GCA_003024255.1	Primary Assembly	chromosome	26	CM009679.1	18608005	18609501	+	PSR90147.1	Integrator complex subunit 3 like	CEY00_Acc30345	1497	498
CEY00_Acc30346	CDS	with_protein	GCA_003024255.1	Primary Assembly	chromosome	26	CM009679.1	18612982	18615476	-	PSR90148.1	Mitochondrial fission 1 protein like	CEY00_Acc30346	504	167
CEY00_Acc30347	CDS	with_protein	GCA_003024255.1	Primary Assembly	chromosome	26	CM009679.1	18617848	18621770	-	PSR90149.1	Magnesium transporter like	CEY00_Acc30347	1056	351
CEY00_Acc30348	CDS	with_protein	GCA_003024255.1	Primary Assembly	chromosome	26	CM009679.1	18626686	18628994	+	PSR90150.1	F-box protein	CEY00_Acc30348	1023	340
CEY00_Acc30349	CDS	with_protein	GCA_003024255.1	Primary Assembly	chromosome	26	CM009679.1	18636714	18638732	-	PSR90151.1	Cysteine proteinase	CEY00_Acc30349	321	106
CEY00_Acc30350	CDS	with_protein	GCA_003024255.1	Primary Assembly	chromosome	26	CM009679.1	18643631	18644112	-	PSR90152.1	Cysteine proteinase	CEY00_Acc30350	288	95
CEY00_Acc30351	CDS	with_protein	GCA_003024255.1	Primary Assembly	chromosome	26	CM009679.1	18647603	18652307	-	PSR90153.1	Serine--glyoxylate aminotransferase	CEY00_Acc30351	1206	401
CEY00_Acc30352	CDS	with_protein	GCA_003024255.1	Primary Assembly	chromosome	26	CM009679.1	18657819	18684417	-	PSR90154.1	Protein CHROMATIN REMODELING like	CEY00_Acc30352	5223	1740
CEY00_Acc30353	CDS	with_protein	GCA_003024255.1	Primary Assembly	chromosome	26	CM009679.1	18692613	18693464	-	PSR90155.1	F-box protein	CEY00_Acc30353	852	283
CEY00_Acc30354	CDS	with_protein	GCA_003024255.1	Primary Assembly	chromosome	26	CM009679.1	18701152	18702234	-	PSR90156.1	F-box protein	CEY00_Acc30354	1083	361	partial
CEY00_Acc30355	CDS	with_protein	GCA_003024255.1	Primary Assembly	chromosome	26	CM009679.1	18715701	18717286	-	PSR90157.1	4,5-DOPA dioxygenase	CEY00_Acc30355	813	270
CEY00_Acc30356	CDS	with_protein	GCA_003024255.1	Primary Assembly	chromosome	26	CM009679.1	18717934	18729222	-	PSR90158.1	hypothetical protein	CEY00_Acc30356	1017	338
CEY00_Acc30357	CDS	with_protein	GCA_003024255.1	Primary Assembly	chromosome	26	CM009679.1	18738871	18740286	+	PSR90159.1	Scarecrow-like protein	CEY00_Acc30357	1416	471
CEY00_Acc30358	CDS	with_protein	GCA_003024255.1	Primary Assembly	chromosome	26	CM009679.1	18750975	18776039	+	PSR90160.1	DDT domain-containing protein	CEY00_Acc30358	5706	1901
CEY00_Acc30359	CDS	with_protein	GCA_003024255.1	Primary Assembly	chromosome	26	CM009679.1	18778725	18791514	+	PSR90161.1	Magnesium-chelatase subunit ChlD like	CEY00_Acc30359	2244	747
CEY00_Acc30360	CDS	with_protein	GCA_003024255.1	Primary Assembly	chromosome	26	CM009679.1	18793196	18800027	+	PSR90162.1	Interactor of constitutive active ROPs like	CEY00_Acc30360	939	312
CEY00_Acc30361	CDS	with_protein	GCA_003024255.1	Primary Assembly	chromosome	26	CM009679.1	18802194	18804039	+	PSR90163.1	Ubiquitin-conjugating enzyme like	CEY00_Acc30361	546	181
CEY00_Acc30362	CDS	with_protein	GCA_003024255.1	Primary Assembly	chromosome	26	CM009679.1	18805582	18811329	-	PSR90164.1	THUMP domain-containing protein	CEY00_Acc30362	1137	378
CEY00_Acc30363	CDS	with_protein	GCA_003024255.1	Primary Assembly	chromosome	26	CM009679.1	18814159	18820937	-	PSR90165.1	Hexokinase-3 like	CEY00_Acc30363	1530	509
CEY00_Acc30364	CDS	with_protein	GCA_003024255.1	Primary Assembly	chromosome	26	CM009679.1	18829617	18840074	-	PSR90166.1	Ubiquitin carboxyl-terminal hydrolase	CEY00_Acc30364	1626	541
CEY00_Acc30365	CDS	with_protein	GCA_003024255.1	Primary Assembly	chromosome	26	CM009679.1	18846908	18860751	-	PSR90167.1	DnaJ subfamily C member like	CEY00_Acc30365	4065	1354
CEY00_Acc30366	CDS	with_protein	GCA_003024255.1	Primary Assembly	chromosome	26	CM009679.1	18863957	18865663	+	PSR90168.1	Glucan endo-1,3-beta-glucosidase	CEY00_Acc30366	996	331
CEY00_Acc30367	CDS	with_protein	GCA_003024255.1	Primary Assembly	chromosome	26	CM009679.1	18871750	18874633	-	PSR90169.1	Zinc finger CCCH domain-containing protein	CEY00_Acc30367	1932	643
CEY00_Acc30368	CDS	with_protein	GCA_003024255.1	Primary Assembly	chromosome	26	CM009679.1	18887680	18890516	-	PSR90170.1	hypothetical protein	CEY00_Acc30368	261	86
CEY00_Acc30369	CDS	with_protein	GCA_003024255.1	Primary Assembly	chromosome	26	CM009679.1	18893503	18898721	+	PSR90171.1	RNA-binding protein like	CEY00_Acc30369	594	197
CEY00_Acc30370	CDS	with_protein	GCA_003024255.1	Primary Assembly	chromosome	26	CM009679.1	18901242	18910779	+	PSR90172.1	Centromere protein like	CEY00_Acc30370	975	324
CEY00_Acc30371	CDS	with_protein	GCA_003024255.1	Primary Assembly	chromosome	26	CM009679.1	18912390	18919913	-	PSR90173.1	Large neutral amino acids transporter small subunit like	CEY00_Acc30371	2856	951
CEY00_Acc30372	CDS	with_protein	GCA_003024255.1	Primary Assembly	chromosome	26	CM009679.1	18926899	18939009	+	PSR90174.1	Exosome complex component RRP45B like	CEY00_Acc30372	1398	465
CEY00_Acc30373	CDS	with_protein	GCA_003024255.1	Primary Assembly	chromosome	26	CM009679.1	18943932	18951915	+	PSR90175.1	ABC transporter G family member 15 like	CEY00_Acc30373	2091	696
CEY00_Acc30374	CDS	with_protein	GCA_003024255.1	Primary Assembly	chromosome	26	CM009679.1	18963739	18979288	+	PSR90176.1	NAD(H) kinase	CEY00_Acc30374	1581	526
CEY00_Acc30375	CDS	with_protein	GCA_003024255.1	Primary Assembly	chromosome	26	CM009679.1	18982653	18986558	+	PSR90177.1	Glycoprotein-N-acetylgalactosamine 3-beta-galactosyltransferase	CEY00_Acc30375	1449	482
CEY00_Acc30376	CDS	with_protein	GCA_003024255.1	Primary Assembly	chromosome	26	CM009679.1	18994448	19004142	+	PSR90178.1	Cinnamoyl-CoA reductase	CEY00_Acc30376	975	324
CEY00_Acc30377	CDS	with_protein	GCA_003024255.1	Primary Assembly	chromosome	26	CM009679.1	19006977	19016816	+	PSR90179.1	Cinnamoyl-CoA reductase	CEY00_Acc30377	975	324
CEY00_Acc30378	CDS	with_protein	GCA_003024255.1	Primary Assembly	chromosome	26	CM009679.1	19019003	19026692	+	PSR90180.1	Tetraketide alpha-pyrone reductase	CEY00_Acc30378	831	277	partial
CEY00_Acc30379	CDS	with_protein	GCA_003024255.1	Primary Assembly	chromosome	26	CM009679.1	19030621	19032670	+	PSR90181.1	NAC transcription factor 32 like	CEY00_Acc30379	1137	378
CEY00_Acc30380	CDS	with_protein	GCA_003024255.1	Primary Assembly	chromosome	26	CM009679.1	19038521	19041138	+	PSR90182.1	NAC transcription factor	CEY00_Acc30380	1020	339
CEY00_Acc30381	CDS	with_protein	GCA_003024255.1	Primary Assembly	chromosome	26	CM009679.1	19041993	19045866	-	PSR90183.1	Myosin heavy chain, striated muscle like	CEY00_Acc30381	1476	491
CEY00_Acc30382	CDS	with_protein	GCA_003024255.1	Primary Assembly	chromosome	26	CM009679.1	19050686	19051018	+	PSR90184.1	Photosystem II protein	CEY00_Acc30382	333	110
CEY00_Acc30383	CDS	with_protein	GCA_003024255.1	Primary Assembly	chromosome	26	CM009679.1	19053145	19061031	-	PSR90185.1	Sulfite reductase 1 [ferredoxin] like	CEY00_Acc30383	2067	688
CEY00_Acc30384	CDS	with_protein	GCA_003024255.1	Primary Assembly	chromosome	26	CM009679.1	19067703	19069693	+	PSR90186.1	Protein Spindly-A like	CEY00_Acc30384	528	175
CEY00_Acc30385	CDS	with_protein	GCA_003024255.1	Primary Assembly	chromosome	26	CM009679.1	19072199	19081936	-	PSR90187.1	Calcium-dependent protein kinase	CEY00_Acc30385	1605	534
CEY00_Acc30386	CDS	with_protein	GCA_003024255.1	Primary Assembly	chromosome	26	CM009679.1	19086903	19092616	-	PSR90188.1	Chromosome partition protein like	CEY00_Acc30386	492	163
CEY00_Acc30387	CDS	with_protein	GCA_003024255.1	Primary Assembly	chromosome	26	CM009679.1	19095231	19107983	+	PSR90189.1	Translocation protein like	CEY00_Acc30387	1032	343
CEY00_Acc30388	CDS	with_protein	GCA_003024255.1	Primary Assembly	chromosome	26	CM009679.1	19109359	19117001	-	PSR90190.1	Nuclear transcription factor Y subunit A-1 like	CEY00_Acc30388	1050	349
CEY00_Acc30389	CDS	with_protein	GCA_003024255.1	Primary Assembly	chromosome	26	CM009679.1	19126253	19126594	-	PSR90191.1	Voltage-dependent R-type calcium channel subunit alpha-1E like	CEY00_Acc30389	342	113
CEY00_Acc30390	CDS	with_protein	GCA_003024255.1	Primary Assembly	chromosome	26	CM009679.1	19127854	19136240	-	PSR90192.1	Epithelial splicing regulatory protein	CEY00_Acc30390	1101	366
CEY00_Acc30391	CDS	with_protein	GCA_003024255.1	Primary Assembly	chromosome	26	CM009679.1	19138005	19140852	+	PSR90193.1	Chaperonin-like RbcX protein	CEY00_Acc30391	645	214
CEY00_Acc30392	CDS	with_protein	GCA_003024255.1	Primary Assembly	chromosome	26	CM009679.1	19145233	19148049	-	PSR90194.1	Pentatricopeptide repeat-containing protein	CEY00_Acc30392	2817	938
CEY00_Acc30393	CDS	with_protein	GCA_003024255.1	Primary Assembly	chromosome	26	CM009679.1	19157566	19158517	+	PSR90195.1	Increased DNA methylation like	CEY00_Acc30393	357	119	partial
CEY00_Acc30394	CDS	with_protein	GCA_003024255.1	Primary Assembly	chromosome	26	CM009679.1	19161989	19163817	-	PSR90196.1	Transcription factor like	CEY00_Acc30394	864	287
CEY00_Acc30395	CDS	with_protein	GCA_003024255.1	Primary Assembly	chromosome	26	CM009679.1	19168503	19170053	+	PSR90197.1	Pentatricopeptide repeat-containing protein	CEY00_Acc30395	1551	516
CEY00_Acc30396	CDS	with_protein	GCA_003024255.1	Primary Assembly	chromosome	26	CM009679.1	19174705	19180415	+	PSR90198.1	Aldehyde dehydrogenase family 3 member like	CEY00_Acc30396	1476	491
CEY00_Acc30397	CDS	with_protein	GCA_003024255.1	Primary Assembly	chromosome	26	CM009679.1	19182228	19189170	-	PSR90199.1	Polyadenylate-binding protein	CEY00_Acc30397	1344	447
CEY00_Acc30398	CDS	with_protein	GCA_003024255.1	Primary Assembly	chromosome	26	CM009679.1	19191007	19197167	+	PSR90200.1	1-acyl-sn-glycerol-3-phosphate acyltransferase	CEY00_Acc30398	846	281
CEY00_Acc30399	CDS	with_protein	GCA_003024255.1	Primary Assembly	chromosome	26	CM009679.1	19230532	19237863	-	PSR90201.1	E3 ubiquitin ligase BIG BROTHER like	CEY00_Acc30399	747	248
CEY00_Acc30400	CDS	with_protein	GCA_003024255.1	Primary Assembly	chromosome	26	CM009679.1	19248144	19249996	-	PSR90202.1	ADP,ATP carrier protein	CEY00_Acc30400	1158	385
CEY00_Acc30401	CDS	with_protein	GCA_003024255.1	Primary Assembly	chromosome	26	CM009679.1	19256300	19257688	-	PSR90203.1	hypothetical protein	CEY00_Acc30401	1389	462
CEY00_Acc30402	CDS	with_protein	GCA_003024255.1	Primary Assembly	chromosome	26	CM009679.1	19268050	19274252	+	PSR90204.1	Outer envelope protein	CEY00_Acc30402	1362	453
CEY00_Acc30403	CDS	with_protein	GCA_003024255.1	Primary Assembly	chromosome	26	CM009679.1	19283867	19288461	+	PSR90205.1	Zinc finger protein	CEY00_Acc30403	966	321
CEY00_Acc30404	CDS	with_protein	GCA_003024255.1	Primary Assembly	chromosome	26	CM009679.1	19294743	19302583	-	PSR90206.1	Zinc transporter like	CEY00_Acc30404	831	276
CEY00_Acc30405	CDS	with_protein	GCA_003024255.1	Primary Assembly	chromosome	26	CM009679.1	19307618	19311564	-	PSR90207.1	Cytochrome c-type biogenesis protein like	CEY00_Acc30405	753	250
CEY00_Acc30406	CDS	with_protein	GCA_003024255.1	Primary Assembly	chromosome	26	CM009679.1	19313200	19335706	-	PSR90208.1	Chromatin structure-remodeling complex protein like	CEY00_Acc30406	10425	3474
CEY00_Acc30408	CDS	with_protein	GCA_003024255.1	Primary Assembly	chromosome	26	CM009679.1	19346734	19352016	-	PSR90209.1	Serine/threonine-protein kinase	CEY00_Acc30408	1707	568
CEY00_Acc30409	CDS	with_protein	GCA_003024255.1	Primary Assembly	chromosome	26	CM009679.1	19357878	19358393	+	PSR90210.1	Zinc finger A20 and AN1 domain-containing stress-associated protein	CEY00_Acc30409	516	171
CEY00_Acc30410	CDS	with_protein	GCA_003024255.1	Primary Assembly	chromosome	26	CM009679.1	19362250	19362807	-	PSR90211.1	Protein slowmo like	CEY00_Acc30410	558	185
CEY00_Acc30411	CDS	with_protein	GCA_003024255.1	Primary Assembly	chromosome	26	CM009679.1	19375882	19380227	+	PSR90212.1	AP2-like ethylene-responsive transcription factor	CEY00_Acc30411	1638	545
CEY00_Acc30412	CDS	with_protein	GCA_003024255.1	Primary Assembly	chromosome	26	CM009679.1	19384253	19384702	+	PSR90213.1	Zinc finger A20 and AN1 domain-containing stress-associated protein	CEY00_Acc30412	450	149
CEY00_Acc30413	CDS	with_protein	GCA_003024255.1	Primary Assembly	chromosome	26	CM009679.1	19403027	19404223	+	PSR90214.1	Serine/threonine-protein kinase	CEY00_Acc30413	1197	398
CEY00_Acc30414	CDS	with_protein	GCA_003024255.1	Primary Assembly	chromosome	26	CM009679.1	19424034	19432364	+	PSR90215.1	E3 ubiquitin-protein like	CEY00_Acc30414	2061	686	partial
CEY00_Acc30415	CDS	with_protein	GCA_003024255.1	Primary Assembly	chromosome	26	CM009679.1	19440641	19441732	+	PSR90216.1	DNA-damage-repair/toleration protein	CEY00_Acc30415	1092	363
CEY00_Acc30416	CDS	with_protein	GCA_003024255.1	Primary Assembly	chromosome	26	CM009679.1	19449477	19451966	+	PSR90217.1	Transcription factor bHLH130 like	CEY00_Acc30416	1293	430
CEY00_Acc30417	CDS	with_protein	GCA_003024255.1	Primary Assembly	chromosome	26	CM009679.1	19457728	19462296	-	PSR90218.1	TRNA-2-methylthio-N(6)-dimethylallyladenosine synthase	CEY00_Acc30417	1437	478
CEY00_Acc30418	CDS	with_protein	GCA_003024255.1	Primary Assembly	chromosome	26	CM009679.1	19472822	19474226	-	PSR90219.1	UDP-glycosyltransferase	CEY00_Acc30418	831	276
CEY00_Acc30419	CDS	with_protein	GCA_003024255.1	Primary Assembly	chromosome	26	CM009679.1	19483767	19484432	-	PSR90220.1	UDP-glycosyltransferase	CEY00_Acc30419	666	221	partial
CEY00_Acc30420	CDS	with_protein	GCA_003024255.1	Primary Assembly	chromosome	26	CM009679.1	19495378	19497422	-	PSR90221.1	UDP-glycosyltransferase	CEY00_Acc30420	1464	487
CEY00_Acc30422	CDS	with_protein	GCA_003024255.1	Primary Assembly	chromosome	26	CM009679.1	19511130	19512074	-	PSR90222.1	UDP-glycosyltransferase	CEY00_Acc30422	945	314
CEY00_Acc30423	CDS	with_protein	GCA_003024255.1	Primary Assembly	chromosome	26	CM009679.1	19532018	19533484	+	PSR90223.1	UDP-glycosyltransferase	CEY00_Acc30423	1467	488
CEY00_Acc30424	CDS	with_protein	GCA_003024255.1	Primary Assembly	chromosome	26	CM009679.1	19539050	19543953	-	PSR90224.1	Beta-glucosidase	CEY00_Acc30424	1560	519
CEY00_Acc30425	CDS	with_protein	GCA_003024255.1	Primary Assembly	chromosome	26	CM009679.1	19549833	19550246	-	PSR90225.1	AP-3 complex subunit beta-1 like	CEY00_Acc30425	414	137
CEY00_Acc30426	CDS	with_protein	GCA_003024255.1	Primary Assembly	chromosome	26	CM009679.1	19554191	19555807	-	PSR90226.1	Pentatricopeptide repeat-containing protein	CEY00_Acc30426	1617	538
CEY00_Acc30427	CDS	with_protein	GCA_003024255.1	Primary Assembly	chromosome	26	CM009679.1	19558300	19561598	-	PSR90227.1	G-type lectin S-receptor-like serine/threonine-protein kinase	CEY00_Acc30427	2400	799
CEY00_Acc30428	CDS	with_protein	GCA_003024255.1	Primary Assembly	chromosome	26	CM009679.1	19582172	19590536	-	PSR90228.1	Enoyl-[acyl-carrier-protein] reductase	CEY00_Acc30428	1179	392
CEY00_Acc30429	CDS	with_protein	GCA_003024255.1	Primary Assembly	chromosome	26	CM009679.1	19601852	19605100	+	PSR90229.1	Protein NRT1/ PTR FAMILY 7.1 like	CEY00_Acc30429	1845	614
CEY00_Acc30430	CDS	with_protein	GCA_003024255.1	Primary Assembly	chromosome	26	CM009679.1	19606954	19612882	+	PSR90230.1	Zinc finger CCCH domain-containing protein	CEY00_Acc30430	921	306
CEY00_Acc30431	CDS	with_protein	GCA_003024255.1	Primary Assembly	chromosome	26	CM009679.1	19619716	19625317	-	PSR90231.1	Nucleolar complex protein	CEY00_Acc30431	2187	728
CEY00_Acc30432	CDS	with_protein	GCA_003024255.1	Primary Assembly	chromosome	26	CM009679.1	19636751	19637902	+	PSR90232.1	Delta(12)-acyl-lipid-desaturase	CEY00_Acc30432	1152	383
CEY00_Acc30433	CDS	with_protein	GCA_003024255.1	Primary Assembly	chromosome	26	CM009679.1	19650468	19731892	+	PSR90233.1	Callose synthase	CEY00_Acc30433	5451	1816
CEY00_Acc30434	CDS	with_protein	GCA_003024255.1	Primary Assembly	chromosome	26	CM009679.1	19734062	19735324	+	PSR90234.1	hypothetical protein	CEY00_Acc30434	1263	420
CEY00_Acc30435	CDS	with_protein	GCA_003024255.1	Primary Assembly	chromosome	26	CM009679.1	19753098	19755307	+	PSR90235.1	Lignin-forming anionic peroxidase	CEY00_Acc30435	948	315
CEY00_Acc30436	CDS	with_protein	GCA_003024255.1	Primary Assembly	chromosome	26	CM009679.1	19762409	19764652	+	PSR90236.1	Lignin-forming anionic peroxidase	CEY00_Acc30436	960	319
CEY00_Acc30437	CDS	with_protein	GCA_003024255.1	Primary Assembly	chromosome	26	CM009679.1	19769916	19772215	-	PSR90237.1	Protein trichome birefringence like	CEY00_Acc30437	1809	602
CEY00_Acc30438	CDS	with_protein	GCA_003024255.1	Primary Assembly	chromosome	26	CM009679.1	19773258	19773539	-	PSR90238.1	Protein Gawky like	CEY00_Acc30438	282	93
CEY00_Acc30439	CDS	with_protein	GCA_003024255.1	Primary Assembly	chromosome	26	CM009679.1	19774846	19778562	+	PSR90239.1	Non-structural maintenance of chromosomes element like	CEY00_Acc30439	960	319
CEY00_Acc30440	CDS	with_protein	GCA_003024255.1	Primary Assembly	chromosome	26	CM009679.1	19786221	19789761	+	PSR90240.1	E3 ubiquitin-protein like	CEY00_Acc30440	927	308
CEY00_Acc30441	CDS	with_protein	GCA_003024255.1	Primary Assembly	chromosome	26	CM009679.1	19793910	19798529	+	PSR90241.1	Metal tolerance protein	CEY00_Acc30441	1233	410
CEY00_Acc30442	CDS	with_protein	GCA_003024255.1	Primary Assembly	chromosome	26	CM009679.1	19810557	19824672	-	PSR90242.1	Casein kinase 1-like protein	CEY00_Acc30442	2106	701
CEY00_Acc30443	CDS	with_protein	GCA_003024255.1	Primary Assembly	chromosome	26	CM009679.1	19829122	19840497	+	PSR90243.1	DNA (cytosine-5)-methyltransferase	CEY00_Acc30443	2463	820
CEY00_Acc30444	CDS	with_protein	GCA_003024255.1	Primary Assembly	chromosome	26	CM009679.1	19846574	19847161	-	PSR90244.1	Dirigent protein	CEY00_Acc30444	588	195
CEY00_Acc30445	CDS	with_protein	GCA_003024255.1	Primary Assembly	chromosome	26	CM009679.1	19862449	19863375	+	PSR90246.1	Transmembrane protein like	CEY00_Acc30445	927	308
CEY00_Acc30446	CDS	with_protein	GCA_003024255.1	Primary Assembly	chromosome	26	CM009679.1	19858007	19858933	+	PSR90245.1	Transmembrane protein like	CEY00_Acc30446	927	308
CEY00_Acc30447	CDS	with_protein	GCA_003024255.1	Primary Assembly	chromosome	26	CM009679.1	19869385	19870314	+	PSR90247.1	Transmembrane protein like	CEY00_Acc30447	930	309
CEY00_Acc30448	CDS	with_protein	GCA_003024255.1	Primary Assembly	chromosome	26	CM009679.1	19872567	19887075	+	PSR90248.1	E3 ubiquitin-protein ligase BRE1-like	CEY00_Acc30448	2646	881
CEY00_Acc30449	CDS	with_protein	GCA_003024255.1	Primary Assembly	chromosome	26	CM009679.1	19888689	19891489	+	PSR90249.1	Eukaryotic translation initiation factor 3 subunit C like	CEY00_Acc30449	741	246
CEY00_Acc30450	CDS	with_protein	GCA_003024255.1	Primary Assembly	chromosome	26	CM009679.1	19893835	19904575	-	PSR90250.1	GPI mannosyltransferase	CEY00_Acc30450	1479	492
CEY00_Acc30451	CDS	with_protein	GCA_003024255.1	Primary Assembly	chromosome	26	CM009679.1	19909302	19911948	+	PSR90251.1	hypothetical protein	CEY00_Acc30451	519	172
CEY00_Acc30452	CDS	with_protein	GCA_003024255.1	Primary Assembly	chromosome	26	CM009679.1	19913756	19913986	+	PSR90252.1	UPF0291 protein like	CEY00_Acc30452	231	76
CEY00_Acc30453	CDS	with_protein	GCA_003024255.1	Primary Assembly	chromosome	26	CM009679.1	19915003	19918726	-	PSR90253.1	F-box/kelch-repeat protein	CEY00_Acc30453	1314	437
CEY00_Acc30454	CDS	with_protein	GCA_003024255.1	Primary Assembly	chromosome	26	CM009679.1	19925129	19933138	-	PSR90254.1	DEAD-box ATP-dependent RNA helicase	CEY00_Acc30454	1251	416
CEY00_Acc30455	CDS	with_protein	GCA_003024255.1	Primary Assembly	chromosome	26	CM009679.1	19937269	19948633	+	PSR90255.1	Serine/threonine-protein phosphatase PP2A catalytic subunit	CEY00_Acc30455	942	313
CEY00_Acc30456	CDS	with_protein	GCA_003024255.1	Primary Assembly	chromosome	26	CM009679.1	19952471	19956774	-	PSR90256.1	Lipoxygenase domain-containing protein	CEY00_Acc30456	1227	408
CEY00_Acc30457	CDS	with_protein	GCA_003024255.1	Primary Assembly	chromosome	26	CM009679.1	19959547	19968441	+	PSR90257.1	Translation initiation factor eIF-2B subunit gamma like	CEY00_Acc30457	1380	459
CEY00_Acc30458	CDS	with_protein	GCA_003024255.1	Primary Assembly	chromosome	26	CM009679.1	19971221	19972962	+	PSR90258.1	Feruloyl CoA ortho-hydroxylase	CEY00_Acc30458	1098	365
CEY00_Acc30459	CDS	with_protein	GCA_003024255.1	Primary Assembly	chromosome	26	CM009679.1	19974416	19986545	-	PSR90259.1	Acyl-activating enzyme 18, peroxisomal like	CEY00_Acc30459	2187	728
CEY00_Acc30460	CDS	with_protein	GCA_003024255.1	Primary Assembly	chromosome	26	CM009679.1	20005656	20008555	+	PSR90260.1	IQ domain-containing protein	CEY00_Acc30460	1896	631
CEY00_Acc30461	CDS	with_protein	GCA_003024255.1	Primary Assembly	chromosome	26	CM009679.1	20032246	20033611	+	PSR90261.1	hypothetical protein	CEY00_Acc30461	1254	417
CEY00_Acc30462	CDS	with_protein	GCA_003024255.1	Primary Assembly	chromosome	26	CM009679.1	20037030	20037635	-	PSR90262.1	Transcription repressor like	CEY00_Acc30462	606	201
CEY00_Acc30463	CDS	with_protein	GCA_003024255.1	Primary Assembly	chromosome	26	CM009679.1	20040401	20046092	-	PSR90263.1	Peptidyl-tRNA hydrolase	CEY00_Acc30463	525	174
CEY00_Acc30464	CDS	with_protein	GCA_003024255.1	Primary Assembly	chromosome	26	CM009679.1	20053168	20059116	+	PSR90264.1	Importin-5 like	CEY00_Acc30464	2001	667	partial
CEY00_Acc30465	CDS	with_protein	GCA_003024255.1	Primary Assembly	chromosome	26	CM009679.1	20063428	20064774	+	PSR90265.1	Aspartic proteinase	CEY00_Acc30465	1347	448
CEY00_Acc30466	CDS	with_protein	GCA_003024255.1	Primary Assembly	chromosome	26	CM009679.1	20069747	20070553	+	PSR90266.1	Ethylene-responsive transcription factor RAP2-11 like	CEY00_Acc30466	807	268
CEY00_Acc30467	CDS	with_protein	GCA_003024255.1	Primary Assembly	chromosome	26	CM009679.1	20072893	20075335	-	PSR90267.1	Tubulin alpha-3 chain like	CEY00_Acc30467	1041	346
CEY00_Acc30469	CDS	with_protein	GCA_003024255.1	Primary Assembly	chromosome	26	CM009679.1	20101688	20103951	-	PSR90268.1	3-methyl-2-oxobutanoate hydroxymethyltransferase	CEY00_Acc30469	1089	362	partial
CEY00_Acc30470	CDS	with_protein	GCA_003024255.1	Primary Assembly	chromosome	26	CM009679.1	20119240	20119533	-	PSR90269.1	Serine/threonine-protein kinase pats1	CEY00_Acc30470	294	97
CEY00_Acc30471	CDS	with_protein	GCA_003024255.1	Primary Assembly	chromosome	26	CM009679.1	20131924	20151579	+	PSR90270.1	Lysine--tRNA ligase	CEY00_Acc30471	1815	604
CEY00_Acc30473	CDS	with_protein	GCA_003024255.1	Primary Assembly	chromosome	26	CM009679.1	20168684	20173320	-	PSR90271.1	Pumilio 12 like	CEY00_Acc30473	2328	775
CEY00_Acc30474	CDS	with_protein	GCA_003024255.1	Primary Assembly	chromosome	26	CM009679.1	20176642	20180799	-	PSR90272.1	RuBisCO large subunit-binding protein subunit beta precursor	CEY00_Acc30474	1827	608
CEY00_Acc30475	CDS	with_protein	GCA_003024255.1	Primary Assembly	chromosome	26	CM009679.1	20183924	20188469	-	PSR90273.1	Receptor-like protein kinase	CEY00_Acc30475	1170	389
CEY00_Acc30476	CDS	with_protein	GCA_003024255.1	Primary Assembly	chromosome	26	CM009679.1	20208721	20213158	+	PSR90274.1	YTH domain-containing family protein like	CEY00_Acc30476	2097	698
CEY00_Acc30477	CDS	with_protein	GCA_003024255.1	Primary Assembly	chromosome	26	CM009679.1	20214765	20215383	+	PSR90275.1	2-oxoisovalerate dehydrogenase subunit beta 1 like	CEY00_Acc30477	330	109	partial
CEY00_Acc30478	CDS	with_protein	GCA_003024255.1	Primary Assembly	chromosome	26	CM009679.1	20219313	20225689	-	PSR90276.1	TATA-box-binding protein	CEY00_Acc30478	600	200	partial
CEY00_Acc30479	CDS	with_protein	GCA_003024255.1	Primary Assembly	chromosome	26	CM009679.1	20232330	20236858	-	PSR90277.1	N utilization substance protein like	CEY00_Acc30479	879	292
CEY00_Acc30480	CDS	with_protein	GCA_003024255.1	Primary Assembly	chromosome	26	CM009679.1	20242485	20244057	+	PSR90278.1	Ribosomal protein L34Ae protein	CEY00_Acc30480	786	261
CEY00_Acc30481	CDS	with_protein	GCA_003024255.1	Primary Assembly	chromosome	26	CM009679.1	20249142	20258981	+	PSR90279.1	Glucosidase 2 subunit beta like	CEY00_Acc30481	1788	595
CEY00_Acc30482	CDS	with_protein	GCA_003024255.1	Primary Assembly	chromosome	26	CM009679.1	20260903	20265282	+	PSR90280.1	Pyruvate kinase isozyme	CEY00_Acc30482	1512	503
CEY00_Acc30483	CDS	with_protein	GCA_003024255.1	Primary Assembly	chromosome	26	CM009679.1	20267379	20268572	-	PSR90281.1	E3 ubiquitin-protein like	CEY00_Acc30483	1194	397
CEY00_Acc30484	CDS	with_protein	GCA_003024255.1	Primary Assembly	chromosome	26	CM009679.1	20278586	20278879	-	PSR90282.1	Hdr-like menaquinol oxidoreductase integral membrane subunit	CEY00_Acc30484	294	97	partial
CEY00_Acc30485	CDS	with_protein	GCA_003024255.1	Primary Assembly	chromosome	26	CM009679.1	20285949	20309399	+	PSR90283.1	Meiotic coiled-coil protein	CEY00_Acc30485	741	246
CEY00_Acc30486	CDS	with_protein	GCA_003024255.1	Primary Assembly	chromosome	26	CM009679.1	20312729	20345055	-	PSR90284.1	Nuclear pore complex protein	CEY00_Acc30486	5370	1789
CEY00_Acc30487	CDS	with_protein	GCA_003024255.1	Primary Assembly	chromosome	26	CM009679.1	20348631	20357754	+	PSR90285.1	GDP polyribonucleotidyltransferase	CEY00_Acc30487	591	196
CEY00_Acc30488	CDS	with_protein	GCA_003024255.1	Primary Assembly	chromosome	26	CM009679.1	20368076	20378990	+	PSR90286.1	Transcription factor Pur-alpha like	CEY00_Acc30488	534	178	partial
CEY00_Acc30489	CDS	with_protein	GCA_003024255.1	Primary Assembly	chromosome	26	CM009679.1	20379589	20381277	+	PSR90287.1	L-ascorbate oxidase	CEY00_Acc30489	1689	562
CEY00_Acc32228	CDS	with_protein	GCA_003024255.1	Primary Assembly	chromosome	28	CM009681.1	11629158	11633101	+	PSR86604.1	Pyridoxal 5'-phosphate synthase	CEY00_Acc32228	753	250
CEY00_Acc32229	CDS	with_protein	GCA_003024255.1	Primary Assembly	chromosome	28	CM009681.1	11634963	11636384	+	PSR86605.1	BMP-binding endothelial regulator protein	CEY00_Acc32229	1107	368
CEY00_Acc32230	CDS	with_protein	GCA_003024255.1	Primary Assembly	chromosome	28	CM009681.1	11645664	11646404	+	PSR86606.1	Fasciclin-like arabinogalactan protein	CEY00_Acc32230	741	246
CEY00_Acc32231	CDS	with_protein	GCA_003024255.1	Primary Assembly	chromosome	28	CM009681.1	11648800	11651273	-	PSR86607.1	Protein indeterminate-domain like	CEY00_Acc32231	1419	472
CEY00_Acc32232	CDS	with_protein	GCA_003024255.1	Primary Assembly	chromosome	28	CM009681.1	11658953	11662236	-	PSR86608.1	Syntaxin-71 like	CEY00_Acc32232	783	260
CEY00_Acc32233	CDS	with_protein	GCA_003024255.1	Primary Assembly	chromosome	28	CM009681.1	11667851	11668177	-	PSR86609.1	Protein transport protein Sec61 subunit beta like	CEY00_Acc32233	327	108
CEY00_Acc32234	CDS	with_protein	GCA_003024255.1	Primary Assembly	chromosome	28	CM009681.1	11671328	11677964	-	PSR86610.1	MLO-like protein	CEY00_Acc32234	1602	533
CEY00_Acc32235	CDS	with_protein	GCA_003024255.1	Primary Assembly	chromosome	28	CM009681.1	11709931	11718038	+	PSR86611.1	Auxin response factor like	CEY00_Acc32235	2379	792
CEY00_Acc32236	CDS	with_protein	GCA_003024255.1	Primary Assembly	chromosome	28	CM009681.1	11719688	11728446	-	PSR86612.1	Isovaleryl-CoA dehydrogenase	CEY00_Acc32236	1227	408
CEY00_Acc32237	CDS	with_protein	GCA_003024255.1	Primary Assembly	chromosome	28	CM009681.1	11732468	11739754	+	PSR86613.1	Transmembrane protein	CEY00_Acc32237	2067	688
CEY00_Acc32238	CDS	with_protein	GCA_003024255.1	Primary Assembly	chromosome	28	CM009681.1	11741181	11747032	+	PSR86614.1	Proteasome subunit beta type-4 like	CEY00_Acc32238	732	243	partial
CEY00_Acc32239	CDS	with_protein	GCA_003024255.1	Primary Assembly	chromosome	28	CM009681.1	11756692	11757133	+	PSR86615.1	Fos-related antigen 2 like	CEY00_Acc32239	345	114
CEY00_Acc32240	CDS	with_protein	GCA_003024255.1	Primary Assembly	chromosome	28	CM009681.1	11760558	11762883	-	PSR86616.1	Pentatricopeptide repeat-containing protein	CEY00_Acc32240	1554	517
CEY00_Acc32241	CDS	with_protein	GCA_003024255.1	Primary Assembly	chromosome	28	CM009681.1	11766477	11768578	-	PSR86617.1	Vicilin-like seed storage protein	CEY00_Acc32241	1446	481
CEY00_Acc32242	CDS	with_protein	GCA_003024255.1	Primary Assembly	chromosome	28	CM009681.1	11770325	11775262	-	PSR86618.1	3-phosphoshikimate 1-carboxyvinyltransferase	CEY00_Acc32242	1539	512
CEY00_Acc32243	CDS	with_protein	GCA_003024255.1	Primary Assembly	chromosome	28	CM009681.1	11781958	11789147	-	PSR86619.1	ATP synthase subunit d like	CEY00_Acc32243	507	168
CEY00_Acc32244	CDS	with_protein	GCA_003024255.1	Primary Assembly	chromosome	28	CM009681.1	11807140	11809430	-	PSR86620.1	LOB domain-containing protein	CEY00_Acc32244	594	197
CEY00_Acc32245	CDS	with_protein	GCA_003024255.1	Primary Assembly	chromosome	28	CM009681.1	11818944	11827181	-	PSR86621.1	Carbamoyl-phosphate synthase large chain like	CEY00_Acc32245	2508	835
CEY00_Acc32246	CDS	with_protein	GCA_003024255.1	Primary Assembly	chromosome	28	CM009681.1	11833872	11837689	-	PSR86622.1	Tetraspanin-3 like	CEY00_Acc32246	858	285
CEY00_Acc32247	CDS	with_protein	GCA_003024255.1	Primary Assembly	chromosome	28	CM009681.1	11847886	11849104	-	PSR86623.1	Dof zinc finger protein like	CEY00_Acc32247	741	246
CEY00_Acc32248	CDS	with_protein	GCA_003024255.1	Primary Assembly	chromosome	28	CM009681.1	11862107	11862892	-	PSR86624.1	V-type proton ATPase subunit D like	CEY00_Acc32248	786	261
CEY00_Acc32249	CDS	with_protein	GCA_003024255.1	Primary Assembly	chromosome	28	CM009681.1	11875250	11879146	+	PSR86625.1	DDB1- and CUL4-associated factor like	CEY00_Acc32249	1413	470
CEY00_Acc32250	CDS	with_protein	GCA_003024255.1	Primary Assembly	chromosome	28	CM009681.1	11883993	11888625	+	PSR86626.1	Serine-rich adhesin for platelets like	CEY00_Acc32250	2775	924
CEY00_Acc32251	CDS	with_protein	GCA_003024255.1	Primary Assembly	chromosome	28	CM009681.1	11896213	11897712	+	PSR86627.1	UPF0481 protein	CEY00_Acc32251	1203	400
CEY00_Acc32252	CDS	with_protein	GCA_003024255.1	Primary Assembly	chromosome	28	CM009681.1	11903971	11905424	+	PSR86628.1	UPF0481 protein	CEY00_Acc32252	1353	450
CEY00_Acc32253	CDS	with_protein	GCA_003024255.1	Primary Assembly	chromosome	28	CM009681.1	11917577	11918329	-	PSR86629.1	Protein NRT1/ PTR FAMILY 2.6 like	CEY00_Acc32253	753	250
CEY00_Acc32254	CDS	with_protein	GCA_003024255.1	Primary Assembly	chromosome	28	CM009681.1	11921536	11923060	+	PSR86630.1	UPF0481 protein	CEY00_Acc32254	1353	450
CEY00_Acc32255	CDS	with_protein	GCA_003024255.1	Primary Assembly	chromosome	28	CM009681.1	11928301	11929849	+	PSR86631.1	UPF0481 protein	CEY00_Acc32255	1377	458
CEY00_Acc32256	CDS	with_protein	GCA_003024255.1	Primary Assembly	chromosome	28	CM009681.1	11934239	11936799	+	PSR86632.1	UPF0481 protein	CEY00_Acc32256	1287	428
CEY00_Acc32257	CDS	with_protein	GCA_003024255.1	Primary Assembly	chromosome	28	CM009681.1	11938108	11939156	-	PSR86633.1	Protein NRT1/ PTR FAMILY 2.2 like	CEY00_Acc32257	768	255
CEY00_Acc32258	CDS	with_protein	GCA_003024255.1	Primary Assembly	chromosome	28	CM009681.1	11949008	11951659	-	PSR86634.1	Protein NRT1/ PTR FAMILY 2.6 like	CEY00_Acc32258	1581	526
CEY00_Acc32259	CDS	with_protein	GCA_003024255.1	Primary Assembly	chromosome	28	CM009681.1	11976798	11982411	+	PSR86635.1	UPF0481 protein	CEY00_Acc32259	1335	444
CEY00_Acc32260	CDS	with_protein	GCA_003024255.1	Primary Assembly	chromosome	28	CM009681.1	12000585	12004327	-	PSR86636.1	L-ascorbate peroxidase	CEY00_Acc32260	753	250
CEY00_Acc32261	CDS	with_protein	GCA_003024255.1	Primary Assembly	chromosome	28	CM009681.1	12011685	12021413	+	PSR86637.1	General negative regulator of transcription C16C9.04c like	CEY00_Acc32261	3183	1060
CEY00_Acc32262	CDS	with_protein	GCA_003024255.1	Primary Assembly	chromosome	28	CM009681.1	12025775	12029183	-	PSR86638.1	Ethylene-responsive transcription factor RAP2-7 like	CEY00_Acc32262	1494	497
CEY00_Acc32263	CDS	with_protein	GCA_003024255.1	Primary Assembly	chromosome	28	CM009681.1	12054353	12054595	+	PSR86639.1	Myb-related transcription factor, partner of profilin like	CEY00_Acc32263	243	80
CEY00_Acc32264	CDS	with_protein	GCA_003024255.1	Primary Assembly	chromosome	28	CM009681.1	12060030	12064086	+	PSR86640.1	Mitogen-activated protein kinase	CEY00_Acc32264	1113	370
CEY00_Acc32265	CDS	with_protein	GCA_003024255.1	Primary Assembly	chromosome	28	CM009681.1	12067958	12073911	+	PSR86641.1	Two-component response regulator-like	CEY00_Acc32265	2349	782
CEY00_Acc32266	CDS	with_protein	GCA_003024255.1	Primary Assembly	chromosome	28	CM009681.1	12080161	12084916	+	PSR86642.1	Serine/threonine-protein kinase	CEY00_Acc32266	1245	414
CEY00_Acc32267	CDS	with_protein	GCA_003024255.1	Primary Assembly	chromosome	28	CM009681.1	12096421	12103359	-	PSR86643.1	Glutathione S-transferase	CEY00_Acc32267	1008	335
CEY00_Acc32268	CDS	with_protein	GCA_003024255.1	Primary Assembly	chromosome	28	CM009681.1	12119195	12129607	+	PSR86644.1	Phototropin-1 like	CEY00_Acc32268	2934	978	partial
CEY00_Acc32269	CDS	with_protein	GCA_003024255.1	Primary Assembly	chromosome	28	CM009681.1	12133750	12135603	+	PSR86645.1	BTB/POZ domain-containing protein	CEY00_Acc32269	1029	342
CEY00_Acc32270	CDS	with_protein	GCA_003024255.1	Primary Assembly	chromosome	28	CM009681.1	12137573	12138487	-	PSR86646.1	Chitinase	CEY00_Acc32270	915	304
CEY00_Acc32271	CDS	with_protein	GCA_003024255.1	Primary Assembly	chromosome	28	CM009681.1	12140993	12143165	+	PSR86647.1	Formin-C like	CEY00_Acc32271	624	207
CEY00_Acc32272	CDS	with_protein	GCA_003024255.1	Primary Assembly	chromosome	28	CM009681.1	12157497	12161357	+	PSR86648.1	Nuclear factor related to kappa-B-binding protein	CEY00_Acc32272	3861	1286
CEY00_Acc32273	CDS	with_protein	GCA_003024255.1	Primary Assembly	chromosome	28	CM009681.1	12163651	12171501	-	PSR86649.1	Kinesin-like protein	CEY00_Acc32273	3159	1052
CEY00_Acc32274	CDS	with_protein	GCA_003024255.1	Primary Assembly	chromosome	28	CM009681.1	12179624	12180529	+	PSR86650.1	Chitinase	CEY00_Acc32274	906	301
CEY00_Acc32275	CDS	with_protein	GCA_003024255.1	Primary Assembly	chromosome	28	CM009681.1	12181714	12182025	+	PSR86651.1	Histone H4 variant like	CEY00_Acc32275	312	103
CEY00_Acc32276	CDS	with_protein	GCA_003024255.1	Primary Assembly	chromosome	28	CM009681.1	12183342	12184247	-	PSR86652.1	Chitinase	CEY00_Acc32276	906	301
CEY00_Acc32277	CDS	with_protein	GCA_003024255.1	Primary Assembly	chromosome	28	CM009681.1	12187483	12195499	-	PSR86653.1	Calcium-transporting ATPase 1, endoplasmic reticulum-type like	CEY00_Acc32277	3195	1064
CEY00_Acc32278	CDS	with_protein	GCA_003024255.1	Primary Assembly	chromosome	28	CM009681.1	12200751	12201188	+	PSR86654.1	hypothetical protein	CEY00_Acc32278	438	145
CEY00_Acc32279	CDS	with_protein	GCA_003024255.1	Primary Assembly	chromosome	28	CM009681.1	12207729	12209585	-	PSR86655.1	Receptor-like protein kinase HERK	CEY00_Acc32279	1857	618
CEY00_Acc32280	CDS	with_protein	GCA_003024255.1	Primary Assembly	chromosome	28	CM009681.1	12229646	12235090	-	PSR86656.1	Leucine-rich repeat receptor-like protein kinase	CEY00_Acc32280	1917	638
CEY00_Acc32281	CDS	with_protein	GCA_003024255.1	Primary Assembly	chromosome	28	CM009681.1	12241621	12243926	-	PSR86657.1	Rho guanine nucleotide exchange factor 15 like	CEY00_Acc32281	690	229
CEY00_Acc32282	CDS	with_protein	GCA_003024255.1	Primary Assembly	chromosome	28	CM009681.1	12250130	12257810	+	PSR86658.1	NOT transcription complex subunit like	CEY00_Acc32282	1923	640
CEY00_Acc32283	CDS	with_protein	GCA_003024255.1	Primary Assembly	chromosome	28	CM009681.1	12258773	12264123	-	PSR86659.1	LRR receptor-like serine/threonine-protein kinase precursor	CEY00_Acc32283	1851	617	partial
CEY00_Acc32284	CDS	with_protein	GCA_003024255.1	Primary Assembly	chromosome	28	CM009681.1	12281944	12286577	+	PSR86660.1	LRR receptor-like serine/threonine-protein kinase	CEY00_Acc32284	3417	1138
CEY00_Acc32285	CDS	with_protein	GCA_003024255.1	Primary Assembly	chromosome	28	CM009681.1	12297014	12299258	-	PSR86661.1	Ankyrin repeat-containing protein	CEY00_Acc32285	1629	542
CEY00_Acc32286	CDS	with_protein	GCA_003024255.1	Primary Assembly	chromosome	28	CM009681.1	12316332	12317708	-	PSR86662.1	3-ketoacyl-CoA synthase	CEY00_Acc32286	1377	458
CEY00_Acc32287	CDS	with_protein	GCA_003024255.1	Primary Assembly	chromosome	28	CM009681.1	12329531	12331444	-	PSR86663.1	Exocyst complex component EXO70A1 like	CEY00_Acc32287	1914	637
CEY00_Acc32288	CDS	with_protein	GCA_003024255.1	Primary Assembly	chromosome	28	CM009681.1	12344598	12347902	+	PSR86664.1	Zinc finger C2H2 protein like	CEY00_Acc32288	813	270
CEY00_Acc32289	CDS	with_protein	GCA_003024255.1	Primary Assembly	chromosome	28	CM009681.1	12349177	12350930	-	PSR86665.1	Oxygen-independent coproporphyrinogen-III oxidase-like protein	CEY00_Acc32289	1422	473
CEY00_Acc32290	CDS	with_protein	GCA_003024255.1	Primary Assembly	chromosome	28	CM009681.1	12355680	12360680	-	PSR86666.1	60S ribosomal protein L35	CEY00_Acc32290	372	123
CEY00_Acc32291	CDS	with_protein	GCA_003024255.1	Primary Assembly	chromosome	28	CM009681.1	12374543	12375451	-	PSR86667.1	Dirigent protein	CEY00_Acc32291	909	302
CEY00_Acc32292	CDS	with_protein	GCA_003024255.1	Primary Assembly	chromosome	28	CM009681.1	12377504	12379609	-	PSR86668.1	Glutelin type-B 4 basic chain like	CEY00_Acc32292	1071	356
CEY00_Acc32293	CDS	with_protein	GCA_003024255.1	Primary Assembly	chromosome	28	CM009681.1	12383233	12385069	-	PSR86669.1	ATP synthase subunit b like	CEY00_Acc32293	849	282
CEY00_Acc32294	CDS	with_protein	GCA_003024255.1	Primary Assembly	chromosome	28	CM009681.1	12399444	12401062	+	PSR86670.1	Aquaporin TIP1-3 like	CEY00_Acc32294	759	252
CEY00_Acc32295	CDS	with_protein	GCA_003024255.1	Primary Assembly	chromosome	28	CM009681.1	12401882	12406675	-	PSR86671.1	Very-long-chain (3R)-3-hydroxyacyl-CoA dehydratase	CEY00_Acc32295	651	216
CEY00_Acc32296	CDS	with_protein	GCA_003024255.1	Primary Assembly	chromosome	28	CM009681.1	12412526	12413569	-	PSR86672.1	Transcription factor like	CEY00_Acc32296	804	267
CEY00_Acc32297	CDS	with_protein	GCA_003024255.1	Primary Assembly	chromosome	28	CM009681.1	12432200	12436637	+	PSR86673.1	Protein UPSTREAM OF FLC like	CEY00_Acc32297	1293	430
CEY00_Acc32298	CDS	with_protein	GCA_003024255.1	Primary Assembly	chromosome	28	CM009681.1	12441881	12448456	+	PSR86674.1	Nuclease	CEY00_Acc32298	1164	387
CEY00_Acc32299	CDS	with_protein	GCA_003024255.1	Primary Assembly	chromosome	28	CM009681.1	12449968	12454291	-	PSR86675.1	Methyl-CpG-binding domain-containing protein	CEY00_Acc32299	855	285	partial
CEY00_Acc32300	CDS	with_protein	GCA_003024255.1	Primary Assembly	chromosome	28	CM009681.1	12468148	12468624	+	PSR86676.1	Zinc finger protein	CEY00_Acc32300	477	158
CEY00_Acc32301	CDS	with_protein	GCA_003024255.1	Primary Assembly	chromosome	28	CM009681.1	12477991	12483335	+	PSR86677.1	Type I inositol polyphosphate 5-phosphatase	CEY00_Acc32301	1338	445
CEY00_Acc32302	CDS	with_protein	GCA_003024255.1	Primary Assembly	chromosome	28	CM009681.1	12486651	12488315	+	PSR86678.1	SVP1-like protein	CEY00_Acc32302	1353	450	partial
CEY00_Acc32303	CDS	with_protein	GCA_003024255.1	Primary Assembly	chromosome	28	CM009681.1	12489998	12496981	-	PSR86679.1	Ras-related protein like	CEY00_Acc32303	651	216
CEY00_Acc32304	CDS	with_protein	GCA_003024255.1	Primary Assembly	chromosome	28	CM009681.1	12500651	12507318	+	PSR86680.1	D-amino-acid transaminase	CEY00_Acc32304	1092	363
CEY00_Acc32305	CDS	with_protein	GCA_003024255.1	Primary Assembly	chromosome	28	CM009681.1	12509916	12510661	-	PSR86681.1	40S ribosomal protein S15a	CEY00_Acc32305	393	130
CEY00_Acc32306	CDS	with_protein	GCA_003024255.1	Primary Assembly	chromosome	28	CM009681.1	12517524	12517973	+	PSR86682.1	Histone H2B like	CEY00_Acc32306	450	149
CEY00_Acc32307	CDS	with_protein	GCA_003024255.1	Primary Assembly	chromosome	28	CM009681.1	12560405	12561922	+	PSR86683.1	Protein yippee-like	CEY00_Acc32307	363	120
CEY00_Acc32308	CDS	with_protein	GCA_003024255.1	Primary Assembly	chromosome	28	CM009681.1	12591131	12592849	+	PSR86684.1	Sialidase	CEY00_Acc32308	348	115
CEY00_Acc32309	CDS	with_protein	GCA_003024255.1	Primary Assembly	chromosome	28	CM009681.1	12597404	12598769	+	PSR86685.1	Protein yippee-like	CEY00_Acc32309	303	100
CEY00_Acc32310	CDS	with_protein	GCA_003024255.1	Primary Assembly	chromosome	28	CM009681.1	12609214	12610214	+	PSR86686.1	GATA transcription factor	CEY00_Acc32310	414	137
CEY00_Acc32311	CDS	with_protein	GCA_003024255.1	Primary Assembly	chromosome	28	CM009681.1	12612547	12613577	+	PSR86687.1	Protein yippee-like	CEY00_Acc32311	402	133
CEY00_Acc32312	CDS	with_protein	GCA_003024255.1	Primary Assembly	chromosome	28	CM009681.1	12615656	12629006	-	PSR86688.1	Sucrose synthase	CEY00_Acc32312	2877	958
CEY00_Acc32313	CDS	with_protein	GCA_003024255.1	Primary Assembly	chromosome	28	CM009681.1	12637398	12637911	+	PSR86689.1	Actin-depolymerizing factor 2 like	CEY00_Acc32313	420	139	partial
CEY00_Acc32314	CDS	with_protein	GCA_003024255.1	Primary Assembly	chromosome	28	CM009681.1	12642754	12643203	+	PSR86690.1	Histone H2B like	CEY00_Acc32314	450	149
CEY00_Acc32315	CDS	with_protein	GCA_003024255.1	Primary Assembly	chromosome	28	CM009681.1	12644821	12662051	-	PSR86691.1	K(+)-stimulated pyrophosphate-energized sodium pump (Na(+)-PPase) like	CEY00_Acc32315	1053	350
CEY00_Acc32316	CDS	with_protein	GCA_003024255.1	Primary Assembly	chromosome	28	CM009681.1	12656473	12657384	+	PSR86692.1	Ethylene-responsive transcription factor	CEY00_Acc32316	912	303
CEY00_Acc32317	CDS	with_protein	GCA_003024255.1	Primary Assembly	chromosome	28	CM009681.1	12665440	12670180	-	PSR86693.1	ACT domain-containing protein	CEY00_Acc32317	1263	420
CEY00_Acc32318	CDS	with_protein	GCA_003024255.1	Primary Assembly	chromosome	28	CM009681.1	12671565	12671876	-	PSR86694.1	Histone H4 variant like	CEY00_Acc32318	312	103
CEY00_Acc32319	CDS	with_protein	GCA_003024255.1	Primary Assembly	chromosome	28	CM009681.1	12674585	12678128	-	PSR86695.1	SCO-spondin like	CEY00_Acc32319	2370	789
CEY00_Acc32320	CDS	with_protein	GCA_003024255.1	Primary Assembly	chromosome	28	CM009681.1	12690802	12692298	-	PSR86696.1	Ataxin-7-like protein	CEY00_Acc32320	1497	498
CEY00_Acc32321	CDS	with_protein	GCA_003024255.1	Primary Assembly	chromosome	28	CM009681.1	12702725	12703561	+	PSR86697.1	Proteoglycan 4 C-terminal part like	CEY00_Acc32321	837	278
CEY00_Acc32322	CDS	with_protein	GCA_003024255.1	Primary Assembly	chromosome	28	CM009681.1	12711104	12714612	-	PSR86698.1	Heat shock protein 70 family protein	CEY00_Acc32322	1950	649
CEY00_Acc32323	CDS	with_protein	GCA_003024255.1	Primary Assembly	chromosome	28	CM009681.1	12721152	12722170	+	PSR86699.1	Dof zinc finger protein like	CEY00_Acc32323	846	281
CEY00_Acc32324	CDS	with_protein	GCA_003024255.1	Primary Assembly	chromosome	28	CM009681.1	12725978	12730151	+	PSR86700.1	Protein S-acyltransferase 23	CEY00_Acc32324	1050	349
CEY00_Acc32325	CDS	with_protein	GCA_003024255.1	Primary Assembly	chromosome	28	CM009681.1	12731055	12733074	-	PSR86701.1	Importin-13 B like	CEY00_Acc32325	591	196
CEY00_Acc32326	CDS	with_protein	GCA_003024255.1	Primary Assembly	chromosome	28	CM009681.1	12745082	12748215	+	PSR86702.1	E3 ubiquitin-protein ligase XBAT31	CEY00_Acc32326	1329	442
CEY00_Acc32327	CDS	with_protein	GCA_003024255.1	Primary Assembly	chromosome	28	CM009681.1	12759560	12759901	-	PSR86703.1	Cyclin-dependent protein kinase	CEY00_Acc32327	342	113
CEY00_Acc32328	CDS	with_protein	GCA_003024255.1	Primary Assembly	chromosome	28	CM009681.1	12767554	12769198	+	PSR86704.1	actin	CEY00_Acc32328	1134	377
CEY00_Acc32329	CDS	with_protein	GCA_003024255.1	Primary Assembly	chromosome	28	CM009681.1	12779110	12787351	+	PSR86705.1	Serine/threonine-protein kinase	CEY00_Acc32329	2400	799
CEY00_Acc32330	CDS	with_protein	GCA_003024255.1	Primary Assembly	chromosome	28	CM009681.1	12788005	12789238	-	PSR86706.1	ENTH domain-containing protein	CEY00_Acc32330	972	323
CEY00_Acc32331	CDS	with_protein	GCA_003024255.1	Primary Assembly	chromosome	28	CM009681.1	12793080	12796067	-	PSR86707.1	Protein like	CEY00_Acc32331	2118	705
CEY00_Acc32332	CDS	with_protein	GCA_003024255.1	Primary Assembly	chromosome	28	CM009681.1	12807301	12808572	-	PSR86708.1	Fasciclin-like arabinogalactan protein	CEY00_Acc32332	1272	423
CEY00_Acc32333	CDS	with_protein	GCA_003024255.1	Primary Assembly	chromosome	28	CM009681.1	12816668	12820327	+	PSR86709.1	hypothetical protein	CEY00_Acc32333	2367	788
CEY00_Acc32334	CDS	with_protein	GCA_003024255.1	Primary Assembly	chromosome	28	CM009681.1	12822132	12825121	+	PSR86710.1	GTP-binding protein OBGM precursor	CEY00_Acc32334	1626	541
CEY00_Acc32335	CDS	with_protein	GCA_003024255.1	Primary Assembly	chromosome	28	CM009681.1	12841736	12848136	+	PSR86711.1	Triosephosphate isomerase	CEY00_Acc32335	765	254
CEY00_Acc32336	CDS	with_protein	GCA_003024255.1	Primary Assembly	chromosome	28	CM009681.1	12852529	12855989	+	PSR86712.1	Protein kinase	CEY00_Acc32336	1287	428
CEY00_Acc32337	CDS	with_protein	GCA_003024255.1	Primary Assembly	chromosome	28	CM009681.1	12858871	12862633	-	PSR86713.1	Receptor-like protein kinase	CEY00_Acc32337	1482	493
CEY00_Acc32338	CDS	with_protein	GCA_003024255.1	Primary Assembly	chromosome	28	CM009681.1	12869392	12871432	-	PSR86714.1	Expansin-A6 like	CEY00_Acc32338	780	259
CEY00_Acc32339	CDS	with_protein	GCA_003024255.1	Primary Assembly	chromosome	28	CM009681.1	12885547	12888823	-	PSR86715.1	B2 protein	CEY00_Acc32339	1698	565
CEY00_Acc32340	CDS	with_protein	GCA_003024255.1	Primary Assembly	chromosome	28	CM009681.1	12894877	12898653	-	PSR86716.1	Rab5-interacting protein	CEY00_Acc32340	669	222
CEY00_Acc32341	CDS	with_protein	GCA_003024255.1	Primary Assembly	chromosome	28	CM009681.1	12902075	12910421	+	PSR86717.1	Oxysterol-binding protein-related protein like	CEY00_Acc32341	1374	457
CEY00_Acc32342	CDS	with_protein	GCA_003024255.1	Primary Assembly	chromosome	28	CM009681.1	12920949	12924819	+	PSR86718.1	Telomere repeat-binding protein	CEY00_Acc32342	2097	698
CEY00_Acc32343	CDS	with_protein	GCA_003024255.1	Primary Assembly	chromosome	28	CM009681.1	12941457	12943163	+	PSR86719.1	Scarecrow-like protein	CEY00_Acc32343	1707	568
CEY00_Acc32344	CDS	with_protein	GCA_003024255.1	Primary Assembly	chromosome	28	CM009681.1	12947792	12949759	+	PSR86720.1	Scarecrow-like protein	CEY00_Acc32344	1968	655
CEY00_Acc32345	CDS	with_protein	GCA_003024255.1	Primary Assembly	chromosome	28	CM009681.1	12953117	12954814	-	PSR86721.1	F-box/WD-40 repeat-containing protein	CEY00_Acc32345	1698	565
CEY00_Acc32346	CDS	with_protein	GCA_003024255.1	Primary Assembly	chromosome	28	CM009681.1	12958424	12962111	-	PSR86722.1	Non-specific lipid transfer protein GPI-anchored 2 like	CEY00_Acc32346	603	200
CEY00_Acc32347	CDS	with_protein	GCA_003024255.1	Primary Assembly	chromosome	28	CM009681.1	12971350	12973867	+	PSR86723.1	Short-chain dehydrogenase/reductase	CEY00_Acc32347	927	308
CEY00_Acc32348	CDS	with_protein	GCA_003024255.1	Primary Assembly	chromosome	28	CM009681.1	12980595	12993252	+	PSR86724.1	Protein FAR1-RELATED SEQUENCE like	CEY00_Acc32348	2634	877
CEY00_Acc32349	CDS	with_protein	GCA_003024255.1	Primary Assembly	chromosome	28	CM009681.1	12997567	13001114	+	PSR86725.1	Nickel/cobalt efflux system like	CEY00_Acc32349	696	231
CEY00_Acc32350	CDS	with_protein	GCA_003024255.1	Primary Assembly	chromosome	28	CM009681.1	13006040	13006813	-	PSR86726.1	hypothetical protein	CEY00_Acc32350	774	257
CEY00_Acc32351	CDS	with_protein	GCA_003024255.1	Primary Assembly	chromosome	28	CM009681.1	13011466	13017886	-	PSR86727.1	Inactive receptor kinase precursor	CEY00_Acc32351	2874	957
CEY00_Acc32352	CDS	with_protein	GCA_003024255.1	Primary Assembly	chromosome	28	CM009681.1	13025400	13037030	+	PSR86728.1	Protein argonaute like	CEY00_Acc32352	2739	912
CEY00_Acc32353	CDS	with_protein	GCA_003024255.1	Primary Assembly	chromosome	28	CM009681.1	13042914	13046111	+	PSR86729.1	RINT1-like protein	CEY00_Acc32353	2514	837
CEY00_Acc32354	CDS	with_protein	GCA_003024255.1	Primary Assembly	chromosome	28	CM009681.1	13047771	13050434	+	PSR86730.1	Pentatricopeptide repeat-containing protein	CEY00_Acc32354	2664	887
CEY00_Acc32355	CDS	with_protein	GCA_003024255.1	Primary Assembly	chromosome	28	CM009681.1	13063355	13067726	+	PSR86731.1	THO complex subunit 7A like	CEY00_Acc32355	726	241
CEY00_Acc32356	CDS	with_protein	GCA_003024255.1	Primary Assembly	chromosome	28	CM009681.1	13074281	13075273	+	PSR86732.1	E3 ubiquitin-protein ligase RHC1A	CEY00_Acc32356	993	330
CEY00_Acc32357	CDS	with_protein	GCA_003024255.1	Primary Assembly	chromosome	28	CM009681.1	13081116	13083074	-	PSR86733.1	DNA ligase	CEY00_Acc32357	1959	652
CEY00_Acc32358	CDS	with_protein	GCA_003024255.1	Primary Assembly	chromosome	28	CM009681.1	13091682	13096069	+	PSR86734.1	Dr1-associated corepressor like	CEY00_Acc32358	363	120
CEY00_Acc32359	CDS	with_protein	GCA_003024255.1	Primary Assembly	chromosome	28	CM009681.1	13108151	13139186	+	PSR86735.1	E3 SUMO-protein like	CEY00_Acc32359	2574	857
CEY00_Acc32360	CDS	with_protein	GCA_003024255.1	Primary Assembly	chromosome	28	CM009681.1	13142947	13151081	-	PSR86736.1	Acyl-CoA N-acyltransferase protein	CEY00_Acc32360	774	257
CEY00_Acc32361	CDS	with_protein	GCA_003024255.1	Primary Assembly	chromosome	28	CM009681.1	13163428	13170805	+	PSR86737.1	Protein kinase	CEY00_Acc32361	1140	379
CEY00_Acc32362	CDS	with_protein	GCA_003024255.1	Primary Assembly	chromosome	28	CM009681.1	13174196	13183102	+	PSR86738.1	Proteasome subunit alpha type-3 like	CEY00_Acc32362	750	249
CEY00_Acc32363	CDS	with_protein	GCA_003024255.1	Primary Assembly	chromosome	28	CM009681.1	13186872	13200613	+	PSR86739.1	COP9 signalosome complex subunit 2 like	CEY00_Acc32363	1026	341
CEY00_Acc32364	CDS	with_protein	GCA_003024255.1	Primary Assembly	chromosome	28	CM009681.1	13205982	13217673	+	PSR86740.1	CBL-interacting protein kinase	CEY00_Acc32364	1320	439
CEY00_Acc32365	CDS	with_protein	GCA_003024255.1	Primary Assembly	chromosome	28	CM009681.1	13222510	13224964	+	PSR86741.1	Calmodulin-3 like	CEY00_Acc32365	450	149
CEY00_Acc32366	CDS	with_protein	GCA_003024255.1	Primary Assembly	chromosome	28	CM009681.1	13228089	13230632	+	PSR86742.1	Calmodulin-3	CEY00_Acc32366	450	149
CEY00_Acc32367	CDS	with_protein	GCA_003024255.1	Primary Assembly	chromosome	28	CM009681.1	13233846	13234862	+	PSR86743.1	Calmodulin-1 like	CEY00_Acc32367	390	129
CEY00_Acc32368	CDS	with_protein	GCA_003024255.1	Primary Assembly	chromosome	28	CM009681.1	13236181	13238562	+	PSR86744.1	Calmodulin like	CEY00_Acc32368	450	149
CEY00_Acc32369	CDS	with_protein	GCA_003024255.1	Primary Assembly	chromosome	28	CM009681.1	13243721	13245680	+	PSR86745.1	Calmodulin	CEY00_Acc32369	450	149
CEY00_Acc32370	CDS	with_protein	GCA_003024255.1	Primary Assembly	chromosome	28	CM009681.1	13261243	13270015	-	PSR86746.1	SNF1-related protein kinase regulatory subunit beta-1 like	CEY00_Acc32370	882	293
CEY00_Acc32371	CDS	with_protein	GCA_003024255.1	Primary Assembly	chromosome	28	CM009681.1	13274166	13274918	+	PSR86747.1	UBP1-associated protein like	CEY00_Acc32371	753	250
CEY00_Acc32372	CDS	with_protein	GCA_003024255.1	Primary Assembly	chromosome	28	CM009681.1	13285075	13285680	-	PSR86748.1	60S ribosomal protein L44	CEY00_Acc32372	315	104	partial
CEY00_Acc32373	CDS	with_protein	GCA_003024255.1	Primary Assembly	chromosome	28	CM009681.1	13288401	13289834	-	PSR86749.1	Protein ROOT PRIMORDIUM DEFECTIVE like	CEY00_Acc32373	1434	477
CEY00_Acc32374	CDS	with_protein	GCA_003024255.1	Primary Assembly	chromosome	28	CM009681.1	13301715	13320641	+	PSR86750.1	La-related protein like	CEY00_Acc32374	2820	939
CEY00_Acc32375	CDS	with_protein	GCA_003024255.1	Primary Assembly	chromosome	28	CM009681.1	13325723	13332545	+	PSR86751.1	Hydroxymethylglutaryl-CoA lyase	CEY00_Acc32375	1284	427
CEY00_Acc32376	CDS	with_protein	GCA_003024255.1	Primary Assembly	chromosome	28	CM009681.1	13335055	13339558	-	PSR86752.1	Hydroxyacylglutathione hydrolase	CEY00_Acc32376	342	113
CEY00_Acc32377	CDS	with_protein	GCA_003024255.1	Primary Assembly	chromosome	28	CM009681.1	13341144	13343726	-	PSR86753.1	SUMO-activating enzyme subunit uba-2 like	CEY00_Acc32377	504	167
CEY00_Acc32378	CDS	with_protein	GCA_003024255.1	Primary Assembly	chromosome	28	CM009681.1	13353137	13353643	+	PSR86754.1	B3 domain-containing protein	CEY00_Acc32378	507	168
CEY00_Acc32379	CDS	with_protein	GCA_003024255.1	Primary Assembly	chromosome	28	CM009681.1	13356769	13361095	-	PSR86755.1	Ubiquitin carboxyl-terminal hydrolase	CEY00_Acc32379	1854	617
CEY00_Acc32380	CDS	with_protein	GCA_003024255.1	Primary Assembly	chromosome	28	CM009681.1	13364955	13377990	+	PSR86756.1	Stomatal closure-related actin-binding protein	CEY00_Acc32380	1482	493
CEY00_Acc32381	CDS	with_protein	GCA_003024255.1	Primary Assembly	chromosome	28	CM009681.1	13379609	13382408	-	PSR86757.1	G2/mitotic-specific cyclin-2 like	CEY00_Acc32381	1320	439
CEY00_Acc32382	CDS	with_protein	GCA_003024255.1	Primary Assembly	chromosome	28	CM009681.1	13385070	13386368	+	PSR86758.1	F-box/kelch-repeat protein	CEY00_Acc32382	1299	432
CEY00_Acc32383	CDS	with_protein	GCA_003024255.1	Primary Assembly	chromosome	28	CM009681.1	13393524	13393991	+	PSR86759.1	hypothetical protein	CEY00_Acc32383	468	155
CEY00_Acc32384	CDS	with_protein	GCA_003024255.1	Primary Assembly	chromosome	28	CM009681.1	13395399	13399250	-	PSR86760.1	F-box protein	CEY00_Acc32384	996	331
CEY00_Acc32385	CDS	with_protein	GCA_003024255.1	Primary Assembly	chromosome	28	CM009681.1	13405182	13418276	-	PSR86761.1	Ribosomal biogenesis protein like	CEY00_Acc32385	1890	629
CEY00_Acc32386	CDS	with_protein	GCA_003024255.1	Primary Assembly	chromosome	28	CM009681.1	13420916	13440084	+	PSR86762.1	Dihydropyrimidinase	CEY00_Acc32386	1614	537
CEY00_Acc32387	CDS	with_protein	GCA_003024255.1	Primary Assembly	chromosome	28	CM009681.1	13441586	13441960	+	PSR86763.1	Splicing factor 3B subunit 6-like protein	CEY00_Acc32387	375	124
CEY00_Acc32388	CDS	with_protein	GCA_003024255.1	Primary Assembly	chromosome	28	CM009681.1	13445819	13447093	-	PSR86764.1	Protein kinase C-like	CEY00_Acc32388	1275	424
CEY00_Acc32389	CDS	with_protein	GCA_003024255.1	Primary Assembly	chromosome	28	CM009681.1	13450221	13451576	+	PSR86765.1	Nucleoredoxin 1-2 like	CEY00_Acc32389	1356	451
CEY00_Acc32390	CDS	with_protein	GCA_003024255.1	Primary Assembly	chromosome	28	CM009681.1	13455118	13457623	-	PSR86766.1	Flavonoid 3',5'-hydroxylase	CEY00_Acc32390	1530	509
CEY00_Acc32391	CDS	with_protein	GCA_003024255.1	Primary Assembly	chromosome	28	CM009681.1	13471057	13471507	-	PSR86767.1	Transcription factor like	CEY00_Acc32391	387	128
CEY00_Acc32392	CDS	with_protein	GCA_003024255.1	Primary Assembly	chromosome	28	CM009681.1	13478633	13480830	-	PSR86768.1	Transcription factor like	CEY00_Acc32392	441	146
CEY00_Acc32393	CDS	with_protein	GCA_003024255.1	Primary Assembly	chromosome	28	CM009681.1	13486822	13504198	-	PSR86769.1	E3 ubiquitin-protein like	CEY00_Acc32393	4746	1581
CEY00_Acc32394	CDS	with_protein	GCA_003024255.1	Primary Assembly	chromosome	28	CM009681.1	13514233	13516481	+	PSR86770.1	Chaperone protein like	CEY00_Acc32394	210	69
CEY00_Acc32395	CDS	with_protein	GCA_003024255.1	Primary Assembly	chromosome	28	CM009681.1	13517497	13518605	-	PSR86771.1	hypothetical protein	CEY00_Acc32395	588	195
CEY00_Acc32396	CDS	with_protein	GCA_003024255.1	Primary Assembly	chromosome	28	CM009681.1	13520925	13524159	+	PSR86772.1	Calcium-dependent protein kinase	CEY00_Acc32396	1140	379
CEY00_Acc32397	CDS	with_protein	GCA_003024255.1	Primary Assembly	chromosome	28	CM009681.1	13525659	13527335	-	PSR86773.1	Pentatricopeptide repeat-containing protein	CEY00_Acc32397	585	194
CEY00_Acc32399	CDS	with_protein	GCA_003024255.1	Primary Assembly	chromosome	28	CM009681.1	13532524	13534707	-	PSR86774.1	Pentatricopeptide repeat-containing protein	CEY00_Acc32399	2184	727
CEY00_Acc32400	CDS	with_protein	GCA_003024255.1	Primary Assembly	chromosome	28	CM009681.1	13538083	13565218	+	PSR86775.1	Rho GTPase-activating protein	CEY00_Acc32400	2622	873
CEY00_Acc32401	CDS	with_protein	GCA_003024255.1	Primary Assembly	chromosome	28	CM009681.1	13574194	13585457	+	PSR86776.1	hypothetical protein	CEY00_Acc32401	2934	977
CEY00_Acc32402	CDS	with_protein	GCA_003024255.1	Primary Assembly	chromosome	28	CM009681.1	13605216	13605452	+	PSR86777.1	hypothetical protein	CEY00_Acc32402	237	78
CEY00_Acc32403	CDS	with_protein	GCA_003024255.1	Primary Assembly	chromosome	28	CM009681.1	13617525	13618832	-	PSR86778.1	Inactive serine/threonine-protein kinase	CEY00_Acc32403	1308	435
CEY00_Acc32404	CDS	with_protein	GCA_003024255.1	Primary Assembly	chromosome	28	CM009681.1	13623793	13627567	-	PSR86779.1	hypothetical protein	CEY00_Acc32404	732	243
CEY00_Acc32405	CDS	with_protein	GCA_003024255.1	Primary Assembly	chromosome	28	CM009681.1	13635728	13637181	-	PSR86780.1	Protein LATERAL ROOT PRIMORDIUM like	CEY00_Acc32405	1008	335
CEY00_Acc32406	CDS	with_protein	GCA_003024255.1	Primary Assembly	chromosome	28	CM009681.1	13661668	13662291	-	PSR86781.1	DNA-directed RNA polymerase	CEY00_Acc32406	624	207
CEY00_Acc32407	CDS	with_protein	GCA_003024255.1	Primary Assembly	chromosome	28	CM009681.1	13679979	13682177	-	PSR86782.1	Pentatricopeptide repeat-containing protein	CEY00_Acc32407	2199	732
CEY00_Acc32408	CDS	with_protein	GCA_003024255.1	Primary Assembly	chromosome	28	CM009681.1	13689517	13702540	+	PSR86783.1	Signal peptide peptidase	CEY00_Acc32408	1020	339
CEY00_Acc32409	CDS	with_protein	GCA_003024255.1	Primary Assembly	chromosome	28	CM009681.1	13705142	13718653	+	PSR86784.1	Homeobox-DDT domain protein	CEY00_Acc32409	1713	570
CEY00_Acc32410	CDS	with_protein	GCA_003024255.1	Primary Assembly	chromosome	28	CM009681.1	13721333	13721827	-	PSR86785.1	E3 ubiquitin-protein like	CEY00_Acc32410	495	164
CEY00_Acc32411	CDS	with_protein	GCA_003024255.1	Primary Assembly	chromosome	28	CM009681.1	13726644	13728178	+	PSR86786.1	Beta-glucosidase	CEY00_Acc32411	870	289
CEY00_Acc32412	CDS	with_protein	GCA_003024255.1	Primary Assembly	chromosome	28	CM009681.1	13740895	13759727	+	PSR86787.1	E3 ubiquitin-protein like	CEY00_Acc32412	3321	1106
CEY00_Acc32413	CDS	with_protein	GCA_003024255.1	Primary Assembly	chromosome	28	CM009681.1	13761703	13764614	+	PSR86788.1	Pentatricopeptide repeat-containing protein	CEY00_Acc32413	2217	738
CEY00_Acc32414	CDS	with_protein	GCA_003024255.1	Primary Assembly	chromosome	28	CM009681.1	13765591	13768740	-	PSR86789.1	Wall-associated receptor kinase-like	CEY00_Acc32414	2610	869
CEY00_Acc32415	CDS	with_protein	GCA_003024255.1	Primary Assembly	chromosome	28	CM009681.1	13771630	13774108	-	PSR86790.1	Mitochondrial fission 1 protein like	CEY00_Acc32415	504	167
CEY00_Acc32416	CDS	with_protein	GCA_003024255.1	Primary Assembly	chromosome	28	CM009681.1	13785037	13786074	+	PSR86791.1	F-box protein	CEY00_Acc32416	1038	345
CEY00_Acc32417	CDS	with_protein	GCA_003024255.1	Primary Assembly	chromosome	28	CM009681.1	13797105	13799277	+	PSR86792.1	F-box protein	CEY00_Acc32417	1041	346
CEY00_Acc32418	CDS	with_protein	GCA_003024255.1	Primary Assembly	chromosome	28	CM009681.1	13804688	13805727	+	PSR86793.1	Xylogen-like protein	CEY00_Acc32418	342	113
CEY00_Acc32419	CDS	with_protein	GCA_003024255.1	Primary Assembly	chromosome	28	CM009681.1	13809517	13812305	-	PSR86794.1	Cysteine proteinase	CEY00_Acc32419	309	102
CEY00_Acc32420	CDS	with_protein	GCA_003024255.1	Primary Assembly	chromosome	28	CM009681.1	13816557	13820629	-	PSR86795.1	DNA topoisomerase	CEY00_Acc32420	879	292
CEY00_Acc32421	CDS	with_protein	GCA_003024255.1	Primary Assembly	chromosome	28	CM009681.1	13832602	13840067	+	PSR86796.1	Bromodomain and PHD finger-containing protein	CEY00_Acc32421	2778	925
CEY00_Acc32422	CDS	with_protein	GCA_003024255.1	Primary Assembly	chromosome	28	CM009681.1	13850351	13854538	-	PSR86797.1	Serine--glyoxylate aminotransferase	CEY00_Acc32422	1206	401
CEY00_Acc32423	CDS	with_protein	GCA_003024255.1	Primary Assembly	chromosome	28	CM009681.1	13860865	13885646	-	PSR86798.1	Protein CHROMATIN REMODELING like	CEY00_Acc32423	4944	1647
CEY00_Acc32424	CDS	with_protein	GCA_003024255.1	Primary Assembly	chromosome	28	CM009681.1	13892675	13899772	+	PSR86799.1	Phytochromobilin:ferredoxin oxidoreductase	CEY00_Acc32424	993	330
CEY00_Acc32425	CDS	with_protein	GCA_003024255.1	Primary Assembly	chromosome	28	CM009681.1	13902618	13911746	+	PSR86800.1	Pseudouridine-5'-phosphate glycosidase	CEY00_Acc32425	1032	343
CEY00_Acc32426	CDS	with_protein	GCA_003024255.1	Primary Assembly	chromosome	28	CM009681.1	13917284	13918699	+	PSR86801.1	Scarecrow-like protein	CEY00_Acc32426	1416	471
CEY00_Acc32427	CDS	with_protein	GCA_003024255.1	Primary Assembly	chromosome	28	CM009681.1	13933742	13937204	+	PSR86802.1	Receptor-like protein kinase	CEY00_Acc32427	3105	1034
CEY00_Acc32428	CDS	with_protein	GCA_003024255.1	Primary Assembly	chromosome	28	CM009681.1	13967138	13978723	+	PSR86803.1	DDT domain-containing protein	CEY00_Acc32428	1971	656
CEY00_Acc32429	CDS	with_protein	GCA_003024255.1	Primary Assembly	chromosome	28	CM009681.1	13995213	14002034	+	PSR86804.1	hypothetical protein	CEY00_Acc32429	933	310
CEY00_Acc32430	CDS	with_protein	GCA_003024255.1	Primary Assembly	chromosome	28	CM009681.1	14004430	14006659	+	PSR86805.1	Ubiquitin-conjugating enzyme like	CEY00_Acc32430	546	181
CEY00_Acc32431	CDS	with_protein	GCA_003024255.1	Primary Assembly	chromosome	28	CM009681.1	14008267	14014070	-	PSR86806.1	THUMP domain-containing protein	CEY00_Acc32431	1110	369
CEY00_Acc32432	CDS	with_protein	GCA_003024255.1	Primary Assembly	chromosome	28	CM009681.1	14015549	14019323	-	PSR86807.1	Hexokinase-3 like	CEY00_Acc32432	930	309	partial
CEY00_Acc32433	CDS	with_protein	GCA_003024255.1	Primary Assembly	chromosome	28	CM009681.1	14033127	14042558	-	PSR86808.1	Ubiquitin carboxyl-terminal hydrolase	CEY00_Acc32433	1629	542
CEY00_Acc32434	CDS	with_protein	GCA_003024255.1	Primary Assembly	chromosome	28	CM009681.1	14046226	14064752	-	PSR86809.1	DnaJ subfamily C member like	CEY00_Acc32434	4101	1366
CEY00_Acc32435	CDS	with_protein	GCA_003024255.1	Primary Assembly	chromosome	28	CM009681.1	14076093	14079369	-	PSR86810.1	Zinc finger CCCH domain-containing protein	CEY00_Acc32435	2118	705
CEY00_Acc32436	CDS	with_protein	GCA_003024255.1	Primary Assembly	chromosome	28	CM009681.1	14098123	14112391	-	PSR86811.1	Transcription initiation factor IIB like	CEY00_Acc32436	3888	1295
CEY00_Acc32437	CDS	with_protein	GCA_003024255.1	Primary Assembly	chromosome	28	CM009681.1	14115355	14123598	+	PSR86812.1	ABC transporter G family member 15 like	CEY00_Acc32437	2088	695
CEY00_Acc32438	CDS	with_protein	GCA_003024255.1	Primary Assembly	chromosome	28	CM009681.1	14131674	14140395	-	PSR86813.1	Protein TRAUCO like	CEY00_Acc32438	1377	458
CEY00_Acc32439	CDS	with_protein	GCA_003024255.1	Primary Assembly	chromosome	28	CM009681.1	14143201	14157752	+	PSR86814.1	NAD(H) kinase	CEY00_Acc32439	1581	526
CEY00_Acc32440	CDS	with_protein	GCA_003024255.1	Primary Assembly	chromosome	28	CM009681.1	14166270	14168335	-	PSR86815.1	Phospholipase	CEY00_Acc32440	1500	499
CEY00_Acc32441	CDS	with_protein	GCA_003024255.1	Primary Assembly	chromosome	28	CM009681.1	14175650	14182108	-	PSR86816.1	Myosin-4 like	CEY00_Acc32441	1404	467
CEY00_Acc32442	CDS	with_protein	GCA_003024255.1	Primary Assembly	chromosome	28	CM009681.1	14187580	14187909	+	PSR86817.1	Photosystem II protein	CEY00_Acc32442	330	109
CEY00_Acc32443	CDS	with_protein	GCA_003024255.1	Primary Assembly	chromosome	28	CM009681.1	14191266	14199167	-	PSR86818.1	Sulfite reductase 1 [ferredoxin] like	CEY00_Acc32443	2070	689
CEY00_Acc32444	CDS	with_protein	GCA_003024255.1	Primary Assembly	chromosome	28	CM009681.1	14201511	14208328	-	PSR86819.1	Calcium-dependent protein kinase	CEY00_Acc32444	1602	533
CEY00_Acc32445	CDS	with_protein	GCA_003024255.1	Primary Assembly	chromosome	28	CM009681.1	14212814	14224746	+	PSR86820.1	Translocation protein like	CEY00_Acc32445	1107	368
CEY00_Acc32446	CDS	with_protein	GCA_003024255.1	Primary Assembly	chromosome	28	CM009681.1	14225933	14231339	-	PSR86821.1	Nuclear transcription factor Y subunit A-1 like	CEY00_Acc32446	1038	345
CEY00_Acc32447	CDS	with_protein	GCA_003024255.1	Primary Assembly	chromosome	28	CM009681.1	14242062	14249281	-	PSR86822.1	Epithelial splicing regulatory protein	CEY00_Acc32447	1089	362	partial
CEY00_Acc32448	CDS	with_protein	GCA_003024255.1	Primary Assembly	chromosome	28	CM009681.1	14256007	14258002	+	PSR86823.1	Chaperonin-like RbcX protein	CEY00_Acc32448	645	214
CEY00_Acc32449	CDS	with_protein	GCA_003024255.1	Primary Assembly	chromosome	28	CM009681.1	14261604	14266546	-	PSR86824.1	Protein DETOXIFICATION like	CEY00_Acc32449	1563	520
CEY00_Acc32450	CDS	with_protein	GCA_003024255.1	Primary Assembly	chromosome	28	CM009681.1	14279064	14280095	+	PSR86825.1	Increased DNA methylation like	CEY00_Acc32450	420	139
CEY00_Acc32451	CDS	with_protein	GCA_003024255.1	Primary Assembly	chromosome	28	CM009681.1	14287327	14288895	-	PSR86826.1	Transcription factor like	CEY00_Acc32451	897	298
CEY00_Acc32452	CDS	with_protein	GCA_003024255.1	Primary Assembly	chromosome	28	CM009681.1	14298592	14325658	+	PSR86827.1	GTPase	CEY00_Acc32452	2001	666
CEY00_Acc32453	CDS	with_protein	GCA_003024255.1	Primary Assembly	chromosome	28	CM009681.1	14332646	14338532	+	PSR86828.1	Aldehyde dehydrogenase family 3 member like	CEY00_Acc32453	1467	488
CEY00_Acc32455	CDS	with_protein	GCA_003024255.1	Primary Assembly	chromosome	28	CM009681.1	14362955	14387298	+	PSR86829.1	Xanthine dehydrogenase	CEY00_Acc32455	4110	1369
CEY00_Acc32456	CDS	with_protein	GCA_003024255.1	Primary Assembly	chromosome	28	CM009681.1	14391806	14392636	+	PSR86830.1	hypothetical protein	CEY00_Acc32456	831	276
CEY00_Acc32457	CDS	with_protein	GCA_003024255.1	Primary Assembly	chromosome	28	CM009681.1	14399979	14407621	-	PSR86831.1	E3 ubiquitin ligase BIG BROTHER like	CEY00_Acc32457	747	248
CEY00_Acc32458	CDS	with_protein	GCA_003024255.1	Primary Assembly	chromosome	28	CM009681.1	14415162	14417000	-	PSR86832.1	Pentatricopeptide repeat-containing protein	CEY00_Acc32458	1839	612
CEY00_Acc32459	CDS	with_protein	GCA_003024255.1	Primary Assembly	chromosome	28	CM009681.1	14418157	14419975	-	PSR86833.1	ADP,ATP carrier protein	CEY00_Acc32459	1098	365
CEY00_Acc32460	CDS	with_protein	GCA_003024255.1	Primary Assembly	chromosome	28	CM009681.1	14424822	14426198	-	PSR86834.1	Trihelix transcription factor GT-4 like	CEY00_Acc32460	1377	458
CEY00_Acc32461	CDS	with_protein	GCA_003024255.1	Primary Assembly	chromosome	28	CM009681.1	14428689	14436214	-	PSR86835.1	Copper-transporting ATPase	CEY00_Acc32461	2901	966
CEY00_Acc32462	CDS	with_protein	GCA_003024255.1	Primary Assembly	chromosome	28	CM009681.1	14441650	14451228	+	PSR86836.1	Outer envelope protein	CEY00_Acc32462	2139	712
CEY00_Acc32463	CDS	with_protein	GCA_003024255.1	Primary Assembly	chromosome	28	CM009681.1	14466753	14470717	+	PSR86837.1	Zinc finger protein	CEY00_Acc32463	972	323
CEY00_Acc32464	CDS	with_protein	GCA_003024255.1	Primary Assembly	chromosome	28	CM009681.1	14476030	14486571	-	PSR86838.1	Zinc transporter like	CEY00_Acc32464	945	314
CEY00_Acc32465	CDS	with_protein	GCA_003024255.1	Primary Assembly	chromosome	28	CM009681.1	14497428	14501304	-	PSR86839.1	Cytochrome c-type biogenesis protein like	CEY00_Acc32465	753	250
CEY00_Acc32466	CDS	with_protein	GCA_003024255.1	Primary Assembly	chromosome	28	CM009681.1	14502434	14527392	-	PSR86840.1	Chromatin structure-remodeling complex protein like	CEY00_Acc32466	10758	3585
CEY00_Acc32468	CDS	with_protein	GCA_003024255.1	Primary Assembly	chromosome	28	CM009681.1	14541390	14541914	+	PSR86841.1	Zinc finger A20 and AN1 domain-containing stress-associated protein	CEY00_Acc32468	525	174
CEY00_Acc32469	CDS	with_protein	GCA_003024255.1	Primary Assembly	chromosome	28	CM009681.1	14544252	14544809	-	PSR86842.1	Protein slowmo like	CEY00_Acc32469	558	185
CEY00_Acc32470	CDS	with_protein	GCA_003024255.1	Primary Assembly	chromosome	28	CM009681.1	14558095	14562127	+	PSR86843.1	AP2-like ethylene-responsive transcription factor	CEY00_Acc32470	1590	529
CEY00_Acc32471	CDS	with_protein	GCA_003024255.1	Primary Assembly	chromosome	28	CM009681.1	14568916	14569362	+	PSR86844.1	Zinc finger A20 and AN1 domain-containing stress-associated protein	CEY00_Acc32471	447	148
CEY00_Acc32472	CDS	with_protein	GCA_003024255.1	Primary Assembly	chromosome	28	CM009681.1	14587082	14588296	+	PSR86845.1	Serine/threonine-protein kinase	CEY00_Acc32472	1215	404
CEY00_Acc32473	CDS	with_protein	GCA_003024255.1	Primary Assembly	chromosome	28	CM009681.1	14605172	14616527	+	PSR86846.1	Agglutinin-like protein	CEY00_Acc32473	2586	861
CEY00_Acc32474	CDS	with_protein	GCA_003024255.1	Primary Assembly	chromosome	28	CM009681.1	14629077	14630168	+	PSR86847.1	DNA-damage-repair/toleration protein	CEY00_Acc32474	1092	363
CEY00_Acc32475	CDS	with_protein	GCA_003024255.1	Primary Assembly	chromosome	28	CM009681.1	14640114	14643069	+	PSR86848.1	Transcription factor bHLH130 like	CEY00_Acc32475	1620	539
CEY00_Acc32476	CDS	with_protein	GCA_003024255.1	Primary Assembly	chromosome	28	CM009681.1	14646623	14653724	-	PSR86849.1	Scaffold attachment factor like	CEY00_Acc32476	1437	478
CEY00_Acc32477	CDS	with_protein	GCA_003024255.1	Primary Assembly	chromosome	28	CM009681.1	14662405	14683458	+	PSR86850.1	TBC1 domain family member protein	CEY00_Acc32477	756	251
CEY00_Acc32478	CDS	with_protein	GCA_003024255.1	Primary Assembly	chromosome	28	CM009681.1	14697260	14698878	-	PSR86851.1	UDP-glycosyltransferase	CEY00_Acc32478	1476	491
CEY00_Acc32479	CDS	with_protein	GCA_003024255.1	Primary Assembly	chromosome	28	CM009681.1	14713370	14713780	-	PSR86852.1	histone H3.2	CEY00_Acc32479	411	136
CEY00_Acc32480	CDS	with_protein	GCA_003024255.1	Primary Assembly	chromosome	28	CM009681.1	14716028	14716438	-	PSR86853.1	histone H3.2	CEY00_Acc32480	411	136
CEY00_Acc32481	CDS	with_protein	GCA_003024255.1	Primary Assembly	chromosome	28	CM009681.1	14718442	14720742	-	PSR86854.1	UDP-glycosyltransferase	CEY00_Acc32481	1467	488
CEY00_Acc32482	CDS	with_protein	GCA_003024255.1	Primary Assembly	chromosome	28	CM009681.1	14731687	14734145	-	PSR86855.1	ETHYLENE INSENSITIVE 3-like 3 protein	CEY00_Acc32482	1929	642
CEY00_Acc32483	CDS	with_protein	GCA_003024255.1	Primary Assembly	chromosome	28	CM009681.1	14735605	14743530	+	PSR86856.1	Oxidoreductase, N-terminal protein	CEY00_Acc32483	1059	352
CEY00_Acc32484	CDS	with_protein	GCA_003024255.1	Primary Assembly	chromosome	28	CM009681.1	14752743	14761987	+	PSR86857.1	Long-chain-fatty-acid--AMP ligase	CEY00_Acc32484	6933	2310
CEY00_Acc32486	CDS	with_protein	GCA_003024255.1	Primary Assembly	chromosome	28	CM009681.1	14776523	14786456	+	PSR86858.1	Linoleate 13S-lipoxygenase	CEY00_Acc32486	2712	903
CEY00_Acc32487	CDS	with_protein	GCA_003024255.1	Primary Assembly	chromosome	28	CM009681.1	14806333	14817813	+	PSR86859.1	Linoleate 13S-lipoxygenase	CEY00_Acc32487	2484	827
CEY00_Acc32488	CDS	with_protein	GCA_003024255.1	Primary Assembly	chromosome	28	CM009681.1	14844210	14857529	+	PSR86860.1	Linoleate 13S-lipoxygenase like	CEY00_Acc32488	2091	696
CEY00_Acc32490	CDS	with_protein	GCA_003024255.1	Primary Assembly	chromosome	28	CM009681.1	14865115	14866506	-	PSR86861.1	E3 ubiquitin-protein like	CEY00_Acc32490	462	153
CEY00_Acc32491	CDS	with_protein	GCA_003024255.1	Primary Assembly	chromosome	28	CM009681.1	14871675	14881760	-	PSR86862.1	G-type lectin S-receptor-like serine/threonine-protein kinase	CEY00_Acc32491	4896	1631
CEY00_Acc32492	CDS	with_protein	GCA_003024255.1	Primary Assembly	chromosome	28	CM009681.1	14886194	14890507	-	PSR86863.1	Bromodomain-containing protein	CEY00_Acc32492	1440	479
CEY00_Acc32493	CDS	with_protein	GCA_003024255.1	Primary Assembly	chromosome	28	CM009681.1	14895791	14900967	-	PSR86864.1	Enoyl-[acyl-carrier-protein] reductase	CEY00_Acc32493	1179	392
CEY00_Acc32494	CDS	with_protein	GCA_003024255.1	Primary Assembly	chromosome	28	CM009681.1	14915203	14918363	+	PSR86865.1	Protein NRT1/ PTR FAMILY 7.1 like	CEY00_Acc32494	1845	614
CEY00_Acc32495	CDS	with_protein	GCA_003024255.1	Primary Assembly	chromosome	28	CM009681.1	14920136	14925658	+	PSR86866.1	Zinc finger CCCH domain-containing protein	CEY00_Acc32495	912	303
CEY00_Acc32496	CDS	with_protein	GCA_003024255.1	Primary Assembly	chromosome	28	CM009681.1	14931836	14938666	-	PSR86867.1	Nucleolar complex protein	CEY00_Acc32496	2208	735
CEY00_Acc32497	CDS	with_protein	GCA_003024255.1	Primary Assembly	chromosome	28	CM009681.1	14949391	14950542	+	PSR86868.1	Delta(12)-acyl-lipid-desaturase	CEY00_Acc32497	1152	383
CEY00_Acc32498	CDS	with_protein	GCA_003024255.1	Primary Assembly	chromosome	28	CM009681.1	14964099	14972525	-	PSR86869.1	E3 ubiquitin-protein like	CEY00_Acc32498	3429	1142
CEY00_Acc32499	CDS	with_protein	GCA_003024255.1	Primary Assembly	chromosome	28	CM009681.1	14999581	15001675	-	PSR86870.1	DEAD-box ATP-dependent RNA helicase	CEY00_Acc32499	1614	537
CEY00_Acc32500	CDS	with_protein	GCA_003024255.1	Primary Assembly	chromosome	28	CM009681.1	15004324	15011414	-	PSR86871.1	Plastid-lipid-associated protein	CEY00_Acc32500	1245	414
CEY00_Acc32501	CDS	with_protein	GCA_003024255.1	Primary Assembly	chromosome	28	CM009681.1	15015779	15019000	+	PSR86872.1	Peroxidase	CEY00_Acc32501	987	328
CEY00_Acc32502	CDS	with_protein	GCA_003024255.1	Primary Assembly	chromosome	28	CM009681.1	15036851	15045182	+	PSR86873.1	Lignin-forming anionic peroxidase	CEY00_Acc32502	957	318
CEY00_Acc32503	CDS	with_protein	GCA_003024255.1	Primary Assembly	chromosome	28	CM009681.1	15069406	15077674	+	PSR86874.1	Lignin-forming anionic peroxidase	CEY00_Acc32503	1005	334
CEY00_Acc32504	CDS	with_protein	GCA_003024255.1	Primary Assembly	chromosome	28	CM009681.1	15096253	15098488	+	PSR86875.1	Lignin-forming anionic peroxidase	CEY00_Acc32504	960	319
CEY00_Acc32505	CDS	with_protein	GCA_003024255.1	Primary Assembly	chromosome	28	CM009681.1	15101730	15102008	-	PSR86876.1	Velvet complex subunit B like	CEY00_Acc32505	279	92
CEY00_Acc32506	CDS	with_protein	GCA_003024255.1	Primary Assembly	chromosome	28	CM009681.1	15120582	15124486	+	PSR86877.1	E3 ubiquitin-protein like	CEY00_Acc32506	927	308
CEY00_Acc32507	CDS	with_protein	GCA_003024255.1	Primary Assembly	chromosome	28	CM009681.1	15128589	15133103	+	PSR86878.1	Metal tolerance protein	CEY00_Acc32507	1125	374
CEY00_Acc32508	CDS	with_protein	GCA_003024255.1	Primary Assembly	chromosome	28	CM009681.1	15138279	15142045	-	PSR86879.1	Protein EMBRYO SAC DEVELOPMENT ARREST 3 like	CEY00_Acc32508	585	195	partial
CEY00_Acc32509	CDS	with_protein	GCA_003024255.1	Primary Assembly	chromosome	28	CM009681.1	15145210	15157037	-	PSR86880.1	Casein kinase 1-like protein	CEY00_Acc32509	1164	387
CEY00_Acc32510	CDS	with_protein	GCA_003024255.1	Primary Assembly	chromosome	28	CM009681.1	15169468	15181534	+	PSR86881.1	DNA (cytosine-5)-methyltransferase	CEY00_Acc32510	2784	927
CEY00_Acc32511	CDS	with_protein	GCA_003024255.1	Primary Assembly	chromosome	28	CM009681.1	15190982	15193117	+	PSR86882.1	Ornithine decarboxylase	CEY00_Acc32511	1287	428
CEY00_Acc32512	CDS	with_protein	GCA_003024255.1	Primary Assembly	chromosome	28	CM009681.1	15209261	15209644	-	PSR86883.1	Pentatricopeptide repeat-containing protein	CEY00_Acc32512	384	127
CEY00_Acc32513	CDS	with_protein	GCA_003024255.1	Primary Assembly	chromosome	28	CM009681.1	15212687	15213274	-	PSR86884.1	Dirigent protein	CEY00_Acc32513	588	195
CEY00_Acc32514	CDS	with_protein	GCA_003024255.1	Primary Assembly	chromosome	28	CM009681.1	15219905	15220492	-	PSR86885.1	Dirigent protein	CEY00_Acc32514	588	195
CEY00_Acc32516	CDS	with_protein	GCA_003024255.1	Primary Assembly	chromosome	28	CM009681.1	15237692	15238618	+	PSR86886.1	NADH-cytochrome b5 reductase	CEY00_Acc32516	927	308
CEY00_Acc32517	CDS	with_protein	GCA_003024255.1	Primary Assembly	chromosome	28	CM009681.1	15248297	15249226	+	PSR86887.1	Transmembrane protein like	CEY00_Acc32517	930	309
CEY00_Acc32518	CDS	with_protein	GCA_003024255.1	Primary Assembly	chromosome	28	CM009681.1	15253570	15254341	+	PSR86888.1	E3 ubiquitin-protein ligase BRE1-like	CEY00_Acc32518	537	178
CEY00_Acc32519	CDS	with_protein	GCA_003024255.1	Primary Assembly	chromosome	28	CM009681.1	15260590	15261043	+	PSR86889.1	E3 ubiquitin-protein ligase BRE1-like	CEY00_Acc32519	381	126
CEY00_Acc32520	CDS	with_protein	GCA_003024255.1	Primary Assembly	chromosome	28	CM009681.1	15264999	15265919	+	PSR86890.1	Transmembrane protein like	CEY00_Acc32520	921	306
CEY00_Acc32521	CDS	with_protein	GCA_003024255.1	Primary Assembly	chromosome	28	CM009681.1	15267390	15280438	+	PSR86891.1	E3 ubiquitin-protein ligase BRE1-like	CEY00_Acc32521	2268	755
CEY00_Acc32522	CDS	with_protein	GCA_003024255.1	Primary Assembly	chromosome	28	CM009681.1	15283225	15287698	+	PSR86892.1	Eukaryotic translation initiation factor 3 subunit C like	CEY00_Acc32522	738	245
CEY00_Acc32523	CDS	with_protein	GCA_003024255.1	Primary Assembly	chromosome	28	CM009681.1	15294827	15296929	+	PSR86893.1	hypothetical protein	CEY00_Acc32523	564	187
CEY00_Acc32524	CDS	with_protein	GCA_003024255.1	Primary Assembly	chromosome	28	CM009681.1	15304258	15308444	-	PSR86894.1	F-box/kelch-repeat protein	CEY00_Acc32524	1314	437
CEY00_Acc32525	CDS	with_protein	GCA_003024255.1	Primary Assembly	chromosome	28	CM009681.1	15314055	15321680	-	PSR86895.1	DEAD-box ATP-dependent RNA helicase	CEY00_Acc32525	1830	609
CEY00_Acc32526	CDS	with_protein	GCA_003024255.1	Primary Assembly	chromosome	28	CM009681.1	15324933	15338213	+	PSR86896.1	Serine/threonine-protein phosphatase PP2A catalytic subunit	CEY00_Acc32526	942	313
CEY00_Acc32527	CDS	with_protein	GCA_003024255.1	Primary Assembly	chromosome	28	CM009681.1	15340017	15343720	-	PSR86897.1	Phytoene synthase	CEY00_Acc32527	1140	379
CEY00_Acc32528	CDS	with_protein	GCA_003024255.1	Primary Assembly	chromosome	28	CM009681.1	15346920	15348647	-	PSR86898.1	Transcription factor mef2A like	CEY00_Acc32528	915	304
CEY00_Acc32529	CDS	with_protein	GCA_003024255.1	Primary Assembly	chromosome	28	CM009681.1	15352448	15361253	+	PSR86899.1	Translation initiation factor eIF-2B subunit gamma like	CEY00_Acc32529	1380	459
CEY00_Acc32530	CDS	with_protein	GCA_003024255.1	Primary Assembly	chromosome	28	CM009681.1	15380792	15383676	+	PSR86900.1	IQ domain-containing protein	CEY00_Acc32530	1878	625
CEY00_Acc32531	CDS	with_protein	GCA_003024255.1	Primary Assembly	chromosome	28	CM009681.1	15390593	15392915	+	PSR86901.1	WRKY transcription factor 50	CEY00_Acc32531	2235	744
CEY00_Acc32532	CDS	with_protein	GCA_003024255.1	Primary Assembly	chromosome	28	CM009681.1	15407100	15409475	+	PSR86902.1	Transposase for insertion sequence element like	CEY00_Acc32532	2274	757
CEY00_Acc32533	CDS	with_protein	GCA_003024255.1	Primary Assembly	chromosome	28	CM009681.1	15415840	15417493	-	PSR86903.1	Transcription repressor like	CEY00_Acc32533	864	287
CEY00_Acc32534	CDS	with_protein	GCA_003024255.1	Primary Assembly	chromosome	28	CM009681.1	15420260	15426614	-	PSR86904.1	Peptidyl-tRNA hydrolase	CEY00_Acc32534	663	220
CEY00_Acc32535	CDS	with_protein	GCA_003024255.1	Primary Assembly	chromosome	28	CM009681.1	15439941	15459552	+	PSR86905.1	Importin-5 like	CEY00_Acc32535	3453	1150
CEY00_Acc32536	CDS	with_protein	GCA_003024255.1	Primary Assembly	chromosome	28	CM009681.1	15462822	15463643	+	PSR86906.1	Ethylene-responsive transcription factor RAP2-11 like	CEY00_Acc32536	822	273
CEY00_Acc32537	CDS	with_protein	GCA_003024255.1	Primary Assembly	chromosome	28	CM009681.1	15466048	15469987	-	PSR86907.1	Tubulin alpha-3 chain	CEY00_Acc32537	1350	449
CEY00_Acc32538	CDS	with_protein	GCA_003024255.1	Primary Assembly	chromosome	28	CM009681.1	15475105	15483435	+	PSR86908.1	Mitochondrial dicarboxylate/tricarboxylate transporter DTC like	CEY00_Acc32538	897	298
CEY00_Acc32539	CDS	with_protein	GCA_003024255.1	Primary Assembly	chromosome	28	CM009681.1	15485807	15496466	-	PSR86909.1	Elongation factor P like	CEY00_Acc32539	750	249
CEY00_Acc32541	CDS	with_protein	GCA_003024255.1	Primary Assembly	chromosome	28	CM009681.1	15507106	15510366	-	PSR86910.1	3-methyl-2-oxobutanoate hydroxymethyltransferase	CEY00_Acc32541	1266	421
CEY00_Acc32542	CDS	with_protein	GCA_003024255.1	Primary Assembly	chromosome	28	CM009681.1	15529380	15546150	+	PSR86911.1	Lysine--tRNA ligase	CEY00_Acc32542	1779	592
CEY00_Acc32543	CDS	with_protein	GCA_003024255.1	Primary Assembly	chromosome	28	CM009681.1	15549829	15551681	+	PSR86912.1	Acetyl-coenzyme A synthetase	CEY00_Acc32543	429	142
CEY00_Acc32544	CDS	with_protein	GCA_003024255.1	Primary Assembly	chromosome	28	CM009681.1	15554043	15554660	+	PSR86913.1	LRR receptor-like serine/threonine-protein kinase	CEY00_Acc32544	618	205
CEY00_Acc32545	CDS	with_protein	GCA_003024255.1	Primary Assembly	chromosome	28	CM009681.1	15557278	15560008	-	PSR86914.1	Protein LOW PSII ACCUMULATION 1 like	CEY00_Acc32545	1005	334
CEY00_Acc32546	CDS	with_protein	GCA_003024255.1	Primary Assembly	chromosome	28	CM009681.1	15564045	15568712	-	PSR86915.1	Pumilio 12 like	CEY00_Acc32546	2328	775
CEY00_Acc32547	CDS	with_protein	GCA_003024255.1	Primary Assembly	chromosome	28	CM009681.1	15574992	15576775	-	PSR86916.1	RuBisCO large subunit-binding protein subunit beta like	CEY00_Acc32547	954	317
CEY00_Acc32548	CDS	with_protein	GCA_003024255.1	Primary Assembly	chromosome	28	CM009681.1	15590780	15595479	-	PSR86917.1	Receptor-like protein kinase	CEY00_Acc32548	1170	389
CEY00_Acc32549	CDS	with_protein	GCA_003024255.1	Primary Assembly	chromosome	28	CM009681.1	15607320	15614603	+	PSR86918.1	Subtilisin-like protease SBT3.18	CEY00_Acc32549	2547	848
CEY00_Acc32550	CDS	with_protein	GCA_003024255.1	Primary Assembly	chromosome	28	CM009681.1	15616368	15620840	+	PSR86919.1	YTH domain-containing family protein	CEY00_Acc32550	2115	704
CEY00_Acc32551	CDS	with_protein	GCA_003024255.1	Primary Assembly	chromosome	28	CM009681.1	15622600	15631696	+	PSR86920.1	2-oxoisovalerate dehydrogenase subunit beta 1 like	CEY00_Acc32551	1374	457
CEY00_Acc32552	CDS	with_protein	GCA_003024255.1	Primary Assembly	chromosome	28	CM009681.1	15633161	15639628	-	PSR86921.1	TATA-box-binding protein	CEY00_Acc32552	600	200	partial
CEY00_Acc32553	CDS	with_protein	GCA_003024255.1	Primary Assembly	chromosome	28	CM009681.1	15653437	15657881	-	PSR86922.1	N utilization substance protein like	CEY00_Acc32553	843	280
CEY00_Acc32554	CDS	with_protein	GCA_003024255.1	Primary Assembly	chromosome	28	CM009681.1	15683911	15684588	+	PSR86923.1	Ribosomal protein L34Ae protein	CEY00_Acc32554	678	225
CEY00_Acc32555	CDS	with_protein	GCA_003024255.1	Primary Assembly	chromosome	28	CM009681.1	15697762	15706403	+	PSR86924.1	Glucosidase 2 subunit beta like	CEY00_Acc32555	1146	381
CEY00_Acc32556	CDS	with_protein	GCA_003024255.1	Primary Assembly	chromosome	28	CM009681.1	15714159	15714815	+	PSR86925.1	Pyruvate kinase	CEY00_Acc32556	657	218	partial
CEY00_Acc32557	CDS	with_protein	GCA_003024255.1	Primary Assembly	chromosome	28	CM009681.1	15716793	15717992	-	PSR86926.1	E3 ubiquitin-protein like	CEY00_Acc32557	1200	399
CEY00_Acc32558	CDS	with_protein	GCA_003024255.1	Primary Assembly	chromosome	28	CM009681.1	15726382	15740076	-	PSR86927.1	Potassium transport system protein kup	CEY00_Acc32558	741	246
CEY00_Acc32559	CDS	with_protein	GCA_003024255.1	Primary Assembly	chromosome	28	CM009681.1	15761731	15763863	+	PSR86928.1	Guanine nucleotide-binding protein alpha-4 subunit like	CEY00_Acc32559	399	132
CEY00_Acc32560	CDS	with_protein	GCA_003024255.1	Primary Assembly	chromosome	28	CM009681.1	15781435	15788210	+	PSR86929.1	Kinesin-like protein	CEY00_Acc32560	2880	959
CEY00_Acc32561	CDS	with_protein	GCA_003024255.1	Primary Assembly	chromosome	28	CM009681.1	15789559	15791280	-	PSR86930.1	Pentatricopeptide repeat-containing protein	CEY00_Acc32561	1722	573
CEY00_Acc32562	CDS	with_protein	GCA_003024255.1	Primary Assembly	chromosome	28	CM009681.1	15810066	15823234	+	PSR86931.1	Transcription factor Pur-alpha like	CEY00_Acc32562	861	286
CEY00_Acc32563	CDS	with_protein	GCA_003024255.1	Primary Assembly	chromosome	28	CM009681.1	15825136	15826824	+	PSR86932.1	L-ascorbate oxidase	CEY00_Acc32563	1689	562
CEY00_Acc32564	CDS	with_protein	GCA_003024255.1	Primary Assembly	chromosome	28	CM009681.1	15830326	15831448	-	PSR86933.1	Alpha-ketoglutarate-dependent dioxygenase	CEY00_Acc32564	546	181

## Sheet: S8 Primers
Supplementary Table S8. Primer sequences used in this study.
Oligo name	Gene target		Target type	Target	Function	Primer
86E2_SEQ_F	Acc32486	AcLOX4a	gDNA	86 exon 2	CRISPR site characterisation, Sanger seq	ACACAACGTAAAGGGATTCGAAG
86E2_SEQ_R	Acc32486	AcLOX4a	gDNA	86 exon 2	CRISPR site characterisation, Sanger seq	ACCCAAGAGTGGCAATTCACA
86E2_SEQ_F2	Acc32486	AcLOX4a	gDNA	86 exon 2	CRISPR site characterisation, nanopore seq	AAGAAAATGACGTAAAAGAAGATGA
86E2_SEQ_R2	Acc32486	AcLOX4a	gDNA	86 exon 2	CRISPR site characterisation, nanopore seq	AATCACATGTCCTTCACGAG
86E2_SEQ_F3	Acc32486	AcLOX4a	gDNA	86 exon 2	CRISPR site characterisation, nanopore seq	TTCTTATTGTTGTCCTTAATTGCTT
86E2_SEQ_R3	Acc32486	AcLOX4a	gDNA	86 exon 2	CRISPR site characterisation, nanopore seq	AACCATTGTCCAAGGTTATGT
86E7_SEQ_F	Acc32486	AcLOX4a	gDNA	86 exon 7	CRISPR site characterisation, Sanger seq	GTGAGAAGCCTCGAAGGGAC
86E7_SEQ_R	Acc32486	AcLOX4a	gDNA	86 exon 7	CRISPR site characterisation, Sanger seq	TCATCCCAAACCGGCCTAAT
86E7_SEQ_F3	Acc32486	AcLOX4a	gDNA	86 exon 7	CRISPR site characterisation, nanopore seq	TACGGGTCAAGGACTCTG
86E7_SEQ_R3	Acc32486	AcLOX4a	gDNA	86 exon 7	CRISPR site characterisation, nanopore seq	AGGAGATCTCACTACTTTAAATGAG
87E3_SEQ_F	Acc32487	AcLOX4b	gDNA	87 exon 3	CRISPR site characterisation, Sanger seq	GATCTTGCGGAAAATCGAGGC
87E3_SEQ_R	Acc32487	AcLOX4b	gDNA	87 exon 3	CRISPR site characterisation, Sanger seq	ATGACAACGTTACCAAACATACCC
87E7_SEQ_F	Acc32487	AcLOX4b	gDNA	87 exon 7	CRISPR site characterisation, Sanger seq	CGTGTTGGATTACCATGACCT
87E7_SEQ_R	Acc32487	AcLOX4b	gDNA	87 exon 7	CRISPR site characterisation, Sanger seq	AAATGAGATCACCAACCACACT
87E10_SEQ_F	Acc32487	AcLOX4b	gDNA	87 exon 9	CRISPR site characterisation, Sanger seq	ATTGCTAGGGGAATGGCTGT
87E10_SEQ_R	Acc32487	AcLOX4b	gDNA	87 exon 9	CRISPR site characterisation, Sanger seq	TAACCTGCAAAGGCGTATTGG
87E90_SEQ_F	Acc32487	AcLOX4b	gDNA	87 exon 10	CRISPR site characterisation, Sanger seq	TAAACCACCAGAGCCTTTGC
87E90_SEQ_R	Acc32487	AcLOX4b	gDNA	87 exon 10	CRISPR site characterisation, Sanger seq	ACACTGACTTCTTAAATTGAGATGCT
88E1_SEQ_F	Acc32488	AcLOX4c	gDNA	88 exon 1	CRISPR site characterisation, Sanger seq	AAGTATCAAACAACAATCCAAAACCA
88E1_SEQ_R	Acc32488	AcLOX4c	gDNA	88 exon 1	CRISPR site characterisation, Sanger seq	AACAAGCTCCAGAAGGATCGA
88E3_SEQ_F	Acc32488	AcLOX4c	gDNA	88 exon 3	CRISPR site characterisation, Sanger seq	CCAAATGGGTTAAAGAGGTTGAGA
88E3_SEQ_R	Acc32488	AcLOX4c	gDNA	88 exon 3	CRISPR site characterisation, Sanger seq	TGAACATAATTTCTAGTTCCATCCCT
88E8_SEQ_F	Acc32488	AcLOX4c	gDNA	88 exon 8	CRISPR site characterisation, Sanger seq	CCTGTTAAAACACAAGAGCCTGT
88E8_SEQ_R	Acc32488	AcLOX4c	gDNA	88 exon 8	CRISPR site characterisation, Sanger seq	ACACACTCGCTTCTCAAATTGAG
86E2_SEQ_F	Acc32486	AcLOX4a	gDNA	86 exon 2	CRISPR site characterisation, Sanger seq	ACACAACGTAAAGGGATTCGAAG
86E2_SEQ_R	Acc32486	AcLOX4a	gDNA	86 exon 2	CRISPR site characterisation, Sanger seq	ACCCAAGAGTGGCAATTCACA
86E7_SEQF2	Acc32486	AcLOX4a	gDNA	86 exon 7	CRISPR site characterisation, Sanger seq	GCAGGCCGTGAAACAAAAGA
86E7_SEQR2	Acc32486	AcLOX4a	gDNA	86 exon 7	CRISPR site characterisation, Sanger seq	CTCATCCCAAACCGGCCTAA
87E3_SEQ_F2	Acc32487	AcLOX4b	gDNA	87 exon 3	CRISPR site characterisation, Sanger seq	GTTTGAGTCTCTAGGTATAAAAACACT
87E3_SEQ_R2	Acc32487	AcLOX4b	gDNA	87 exon 3	CRISPR site characterisation, Sanger seq	TAGTGTCATCCCTCTTCATATGTGC
87E7_SEQ_F2	Acc32487	AcLOX4b	gDNA	87 exon 7	CRISPR site characterisation, Sanger seq	TGCCTTACGTGAGCAAAGTGA
87E7_SEQ_R2	Acc32487	AcLOX4b	gDNA	87 exon 7	CRISPR site characterisation, Sanger seq	TCAAGAGAAAATAGAAGCATACCAGTG
87E7_SEQ_F3	Acc32487	AcLOX4b	gDNA	87 exon 7	CRISPR site characterisation, Sanger seq	ACAAATTTCCAAACACCATCCAA
87E7_SEQ_R3	Acc32487	AcLOX4b	gDNA	87 exon 7	CRISPR site characterisation, Sanger seq	CCACACTATTTGAACCAATGAGCA
86_qPCR_F	Acc32486	AcLOX4a	qRT-PCR	cDNA	qRT-PCR	GTCACAATGTTGTCGTGCTTCCCTA
86_qPCR_R	Acc32486	AcLOX4a	qRT-PCR	cDNA	qRT-PCR	CAATGATTCGACAGCACGTCCAA
87_qPCR_F	Acc32487	AcLOX4b	qRT-PCR	cDNA	qRT-PCR	AGAATAGAAATGGAGCTGGGGT
87_qPCR_R	Acc32487	AcLOX4b	qRT-PCR	cDNA	qRT-PCR	TGAGATGCTATTTGGAACTCCTT
88_qPCR_F	Acc32488	AcLOX4c	qRT-PCR	cDNA	qRT-PCR	AGAATAGAAATGGAGCTGGGGT
88_qPCR_R	Acc32488	AcLOX4c	qRT-PCR	cDNA	qRT-PCR	TGAGATGCTATTGGCTACTCCT
Acc22338GW_F	Acc22338	AcLOX1	cDNA	ORF	Full length LOX Gateway cloning	AAAAAGCAGGCTATGGCACTTTCTAAAGAAATCATG
Acc22338GW_R	Acc22338	AcLOX1	cDNA	ORF	Full length LOX Gateway cloning	AGAAAGCTGGGTTCATATGGACACGCTATTGG
Acc27004GW_F	Acc27004	AcLOX2	cDNA	ORF	Full length LOX Gateway cloning	AAAAAGCAGGCTATGGCACTTTCTAAAGAAATCATG
Acc27004GW_R	Acc27004	AcLOX2	cDNA	ORF	Full length LOX Gateway cloning	AGAAAGCTGGGTTCATATCGACACACTATTGGG
Acc03341GW_F	Acc03341	AcLOX3	cDNA	ORF	Full length LOX Gateway cloning	AAAAAGCAGGCTATGCTTACATCTCAACCAAAACC
Acc03341GW_R	Acc03341	AcLOX3	cDNA	ORF	Full length LOX Gateway cloning	AGAAAGCTGGGTTCAGATAGAGACGCTGTTAG
Acc032486GW_F	Acc03248	AcLOX4a	cDNA	ORF	Full length LOX Gateway cloning	AAAAAGCAGGCTATGTTGAAGAGTCAAGTAGTATC
Acc032486GW_R	Acc03248	AcLOX4a	cDNA	ORF	Full length LOX Gateway cloning	AGAAAGCTGGGTTCAAATCGAAATGCTATTCGGC
Acc032487GW_F	Acc03248	AcLOX4b	cDNA	ORF	Full length LOX Gateway cloning	AAAAAGCAGGCTATGTTGAAGAGTCAAGTCCAC
Acc032487GW_R	Acc03248	AcLOX4b	cDNA	ORF	Full length LOX Gateway cloning	AGAAAGCTGGGTTTAAATTGAGATGCTATTTGGAACTC
Acc032488GW_F	Acc03248	AcLOX4c	cDNA	ORF	Full length LOX Gateway cloning	AAAAAGCAGGCTATGTTGAAGAGTCAAGTCCAC
Acc032488GW_R	Acc03248	AcLOX4c	cDNA	ORF	Full length LOX Gateway cloning	AGAAAGCTGGGTTCAAATTGAGATGCTATTGGCTA
qPP2A-for			qRT-PCR	cDNA	qRT-PCR, reference gene	GCAGCACATAATTCCACAGG
qPP2A-rev			qRT-PCR	cDNA	qRT-PCR, reference gene	TTTCTGAGCCCATAACAGGAG
qACTIN-for			qRT-PCR	cDNA	qRT-PCR, reference gene	CCAAGGCCAACAGAGAGAAG
qACTIN-rev			qRT-PCR	cDNA	qRT-PCR, reference gene	GACGGAGGATAGCATGAGGA
qUBC9-for			qRT-PCR	cDNA	qRT-PCR, reference gene	CCATTTCCAAGGTGTTGCTT
qUBC9-rev			qRT-PCR	cDNA	qRT-PCR, reference gene	TACTTGTTCCGGTCCGTCTT
qEF1alpha-for			qRT-PCR	cDNA	qRT-PCR, reference gene	GCACTGTCATTGATGCTCCT
qEF1alpha-rev			qRT-PCR	cDNA	qRT-PCR, reference gene	CCAGCTTCAAAACCACCAGT
pMAL_AcLOX4a-EcoRV_F	Acc32486	AcLOX4a-D1	cDNA	ORF (minus CTP)	In-fusion cloning into pMAL-c6T (EcoRV)	ATGGGCGGCCGCGATATCGTATTCACTTCCACAAAGCAATCT
pMAL_AcLOX4a-BamHI_R	Acc32486	AcLOX4a-D1	cDNA	ORF (minus CTP)	In-fusion cloning into pMAL-c6T (BamHI)	CAGGGAATTCGGATCCTCAAATCGAAATGCTATTCGGCACT
pMAL_AcLOX4c_EcoRV_F	Acc32488	AcLOX4c-D1	cDNA	ORF (minus CTP)	In-fusion cloning into pMAL-c6T (EcoRV)	ATGGGCGGCCGCGATATCGTAGCAACCTCTATTGAACAATCT
pMAL_AcLOX4c_BamHI_R	Acc32488	AcLOX4c-D1	cDNA	ORF (minus CTP)	In-fusion cloning into pMAL-c6T (BamHI)	CAGGGAATTCGGATCCTCAAATTGAGATGCTATTGGCT

## Sheet: S9 Correlations + expression
Supplementary Table 9. Pearsons correlation between total aldehydes abundance and LOX expression during fruit development and expression in other tissues.
Table S9A. Pearsons correlation coefficient (R) between total aldehydes abundance and LOX (AcLOX4a, b, c) expression during fruit development in four cultivars (days after anthesis). H0–H11: 0–11 days after fruit ripening.
Volatiles were sampled by solid phase microextraction (SPME - ng cyclohexanone equivalent∙g-1 fresh weight).
		R	4a/86 expression	4b/87 expression	4c/88 expression
	Correlations:	Total Aldehydes	0.522339	0.282043	0.293316
			Gene expression
Cultivar	Stage	Total aldehydes (ng/g FW)	AcLOX4a qRT-PCR	AcLOX4b qRT-PCR	AcLOX4c qRT-PCR
MPM	030 days	21152.6	46.9019	0.0223169	0.00883328
MPM	060 days	13772.6	194.599	0.0112131	0.00597358
MPM	090 days	14281.5	6.90756	0.0256987	0.0012316
MPM	120 days	8269.79	1.17105	0.00807317	0.00164078
MPM	150 days	6071.35	0.159003	0.0137697	0.000752571
MPM	H0	5171.53	0.0426387	0.0323563	0.000932092
MPM	H1	3724.03	0.00149159	0.0198459	0.000479469
MPM	H2	2399.36	0.000554041	0.0122306	0.00018134
MPM	H3	2819.84	0.00100142	0.0270207	0.000219607
Zesy003	030 days	12747.1	66.2502	0.01866	0.108055
Zesy004	060 days	11213.2	59.7339	0.120296	0.174736
Zesy005	090 days	8027.78	9.87005	0.0408833	0.0345439
Zesy006	120 days	9504.1	3.2474	0.00738293	0.00495469
Zesy007	150 days	10038.2	3.25112	0.0225263	0.022607
Zesy008	H0	5020.3	0.398614	1e-05	1e-05
Zesy009	H1	4216.53	0.0834515	1e-05	1e-05
Zesy010	H3	3577.78	0.0376604	1e-05	1e-05
Zesy011	H5	3486.42	0.042743	1e-05	1e-05
Zesy012	H7	2778.09	0.00267392	1e-05	1e-05
Hayward	030 days	22996.5	55.2603	0.00176446	0.00772816
Hayward	060 days	14759.6	21.8007	0.00219404	0.00178147
Hayward	090 days	12870.8	4.16566	0.00768087	0.00854174
Hayward	120 days	12562.6	4.23774	0.00218769	0.00205033
Hayward	150 days	10990.5	4.22482	0.00140417	0.0141757
Hayward	H0	5503.79	0.742545	0.000138275	0.00113062
Hayward	H1	6112.61	0.110132	0.00252571	0.0119582
Hayward	H5	2716.24	0.141515	1.18457e-05	4.67011e-05
Hayward	H7	2773.51	0.0578861	0.00030187	6.27612e-05
Hort16A	030 days	150.555	6.33534	0.00211172	0.000188682
Hort16A	060 days	43.1512	1.61278	0.00205374	0.000301413
Hort16A	090 days	386.347	0.272612	0.00305301	0.000656549
Hort16A	120 days	193.202	0.190135	0.00233616	0.000465337
Hort16A	150 days	150.271	0.00556559	0.00012434	9.27731e-05
Hort16A	H1	631.333	0.000614496	1e-05	1e-05
Hort16A	H3	1872.7	3.38544e-05	1e-05	1e-05
Hort16A	H3	1910.46	0.00046445	1e-05	1e-05
Hort16A	H5	1049.41	0.000116522	1e-05	1e-05
Hort16A	H5	1202.73	5.6705e-05	1e-05	1e-05
Hort16A	H6	650.979	0.000103478	1e-05	1e-05
Table S9B. Expression of AcLOX4a–c and AcHPL1 and 2 during flower, fruit development and ripening in 'Hort16A' and during bud development in 'Zesy002'.
AcLOX4a, AcLOX4b, AcLOX4c = Acc32486.1/87.1/88.1 and AcHPL1 = Acc14982.1, AcHPL2 = Acc26046.1
Data are expressed as transcripts per million (TPM).
Source*: Actinida EFP browser: https://bar.utoronto.ca/efp_actinidia/cgi-bin/efpWeb.cgi
AcLOX4a					AcLOX4b					AcLOX4c					AcHPL1					AcHPL2
Gene model	Tissue	Expression (TPM)	Samples		Gene model	Tissue	Expression Level	Samples		Gene model	Tissue	Expression Level	Samples		Gene model	Tissue	Expression Level	Samples		Gene model	Tissue	Expression Level	Samples
Acc32486.1	sink_leaf	169.12	Leaf_sink		Acc32487.1	sink_leaf	13.6	Leaf_sink		Acc32488.1	sink_leaf	18.51	Leaf_sink		Acc14982.1	sink_leaf	97.15	Leaf_sink		Acc26046.1	sink_leaf	11.08	Leaf_sink
Acc32486.1	source_leaf	186.47	Leaf_source		Acc32487.1	source_leaf	34.1	Leaf_source		Acc32488.1	source_leaf	42.48	Leaf_source		Acc14982.1	source_leaf	54.86	Leaf_source		Acc26046.1	source_leaf	6.59	Leaf_source
Acc32486.1	shoot	101.33	Shoot		Acc32487.1	shoot	1.24	Shoot		Acc32488.1	shoot	1.56	Shoot		Acc14982.1	shoot	31.99	Shoot		Acc26046.1	shoot	10.38	Shoot
Acc32486.1	cane	15.62	cane		Acc32487.1	cane	0.17	cane		Acc32488.1	cane	0.25	cane		Acc14982.1	cane	14.06	cane		Acc26046.1	cane	3.05	cane
Acc32486.1	root	21.01	Root		Acc32487.1	root	4.42	Root		Acc32488.1	root	1.28	Root		Acc14982.1	root	1.45	Root		Acc26046.1	root	0.23	Root
Acc32486.1	bud	453.83	Nov		Acc32487.1	bud	20.24	Nov		Acc32488.1	bud	13.61	Nov		Acc14982.1	bud	60.92	Nov		Acc26046.1	bud	10.1	Nov
Acc32486.1	bud	567.4	Nov_TB		Acc32487.1	bud	22.25	Nov_TB		Acc32488.1	bud	14.19	Nov_TB		Acc14982.1	bud	71.55	Nov_TB		Acc26046.1	bud	9.79	Nov_TB
Acc32486.1	bud	305.41	Dec		Acc32487.1	bud	22.33	Dec		Acc32488.1	bud	8.54	Dec		Acc14982.1	bud	45.41	Dec		Acc26046.1	bud	11.66	Dec
Acc32486.1	bud	233	Jan		Acc32487.1	bud	19.5	Jan		Acc32488.1	bud	8.47	Jan		Acc14982.1	bud	45.43	Jan		Acc26046.1	bud	10.91	Jan
Acc32486.1	bud	599.45	Jan_TB		Acc32487.1	bud	32.23	Jan_TB		Acc32488.1	bud	19.32	Jan_TB		Acc14982.1	bud	88.4	Jan_TB		Acc26046.1	bud	15.39	Jan_TB
Acc32486.1	bud	173.35	Feb		Acc32487.1	bud	19.72	Feb		Acc32488.1	bud	6.02	Feb		Acc14982.1	bud	41.2	Feb		Acc26046.1	bud	10.1	Feb
Acc32486.1	bud	48.53	Mar		Acc32487.1	bud	14.08	Mar		Acc32488.1	bud	1.95	Mar		Acc14982.1	bud	41.85	Mar		Acc26046.1	bud	7.76	Mar
Acc32486.1	bud	705.27	Mar_TB**		Acc32487.1	bud	26.5	Mar_TB		Acc32488.1	bud	20.46	Mar_TB		Acc14982.1	bud	88.29	Mar_TB		Acc26046.1	bud	11.13	Mar_TB
Acc32486.1	bud	21.55	Apr		Acc32487.1	bud	13.37	Apr		Acc32488.1	bud	1.08	Apr		Acc14982.1	bud	45.04	Apr		Acc26046.1	bud	10.7	Apr
Acc32486.1	bud	1.09	May		Acc32487.1	bud	5.1	May		Acc32488.1	bud	0.23	May		Acc14982.1	bud	7.16	May		Acc26046.1	bud	8.31	May
Acc32486.1	bud	0.45	Jun		Acc32487.1	bud	3.6	Jun		Acc32488.1	bud	0.17	Jun		Acc14982.1	bud	6.3	Jun		Acc26046.1	bud	13.73	Jun
Acc32486.1	bud	2.17	Jul		Acc32487.1	bud	1.73	Jul		Acc32488.1	bud	0.14	Jul		Acc14982.1	bud	7.13	Jul		Acc26046.1	bud	13.17	Jul
Acc32486.1	bud	31.04	Aug		Acc32487.1	bud	1.25	Aug		Acc32488.1	bud	0.41	Aug		Acc14982.1	bud	10.06	Aug		Acc26046.1	bud	7.81	Aug
Acc32486.1	Floral Bud	184.45	Flower_bud		Acc32487.1	Floral Bud	8.08	Flower_bud		Acc32488.1	Floral Bud	10.3	Flower_bud		Acc14982.1	Floral Bud	45.23	Flower_bud		Acc26046.1	Floral Bud	10.14	Flower_bud
Acc32486.1	Flower	38.26	Flower		Acc32487.1	centre	3.29	Flower		Acc32488.1	centre	3.85	Flower		Acc14982.1	centre	51.11	Flower		Acc26046.1	centre	25.99	Flower
Acc32486.1	core +flesh	335.96	Fruit_15-20_DAA**		Acc32487.1	core +flesh	1.54	Fruit_15-20_DAA		Acc32488.1	core +flesh	2.52	Fruit_15-20_DAA		Acc14982.1	core +flesh	63.05	Fruit_15-20_DAA		Acc26046.1	core +flesh	14.27	Fruit_15-20_DAA
Acc32486.1	core +flesh	595.89	Fruit 40-45_DAA		Acc32487.1	core +flesh	1.91	Fruit 40-45_DAA		Acc32488.1	core +flesh	1.91	Fruit 40-45_DAA		Acc14982.1	core +flesh	77.95	Fruit 40-45_DAA		Acc26046.1	core +flesh	17.25	Fruit 40-45_DAA
Acc32486.1	core +flesh	1.11	Fruit_147_DAA		Acc32487.1	core +flesh	0.6	Fruit_147_DAA		Acc32488.1	core +flesh	0.11	Fruit_147_DAA		Acc14982.1	core +flesh	5.47	Fruit_147_DAA		Acc26046.1	core +flesh	5.18	Fruit_147_DAA
Acc32486.1	core +flesh	1.01	Fruit_166_DAA		Acc32487.1	core +flesh	0.62	Fruit_166_DAA		Acc32488.1	core +flesh	0.2	Fruit_166_DAA		Acc14982.1	core +flesh	3.31	Fruit_166_DAA		Acc26046.1	core +flesh	5.64	Fruit_166_DAA
Acc32486.1	core +flesh	1.69	Fruit_182_DAA		Acc32487.1	core +flesh	0.72	Fruit_182_DAA		Acc32488.1	core +flesh	0.4	Fruit_182_DAA		Acc14982.1	core +flesh	1.9	Fruit_182_DAA		Acc26046.1	core +flesh	4.15	Fruit_182_DAA
Acc32486.1	core +flesh	1.21	Fruit_224_DAA		Acc32487.1	core +flesh	0.6	Fruit_224_DAA		Acc32488.1	core +flesh	0.49	Fruit_224_DAA		Acc14982.1	core +flesh	0.25	Fruit_224_DAA		Acc26046.1	core +flesh	8.19	Fruit_224_DAA
Acc32486.1	core +flesh	0.06	Fruit_231_DAA		Acc32487.1	core +flesh	0.16	Fruit_231_DAA		Acc32488.1	core +flesh	0.09	Fruit_231_DAA		Acc14982.1	core +flesh	0.18	Fruit_231_DAA		Acc26046.1	core +flesh	12.82	Fruit_231_DAA
Acc32486.1	core +flesh	0	Fruit_231_DAA_1DAH**		Acc32487.1	core +flesh	0.2	Fruit_231_DAA_1DAH		Acc32488.1	core +flesh	0.1	Fruit_231_DAA_1DAH		Acc14982.1	core +flesh	0.02	Fruit_231_DAA_1DAH		Acc26046.1	core +flesh	3.1	Fruit_231_DAA_1DAH
Acc32486.1	core +flesh	0	Fruit_231_DAA_2DAH		Acc32487.1	core +flesh	0.12	Fruit_231_DAA_2DAH		Acc32488.1	core +flesh	0.03	Fruit_231_DAA_2DAH		Acc14982.1	core +flesh	0.04	Fruit_231_DAA_2DAH		Acc26046.1	core +flesh	0.02	Fruit_231_DAA_2DAH
Acc32486.1	core +flesh	0.13	Fruit_231_DAA_4DAH		Acc32487.1	core +flesh	0.37	Fruit_231_DAA_4DAH		Acc32488.1	core +flesh	0.1	Fruit_231_DAA_4DAH		Acc14982.1	core +flesh	0.16	Fruit_231_DAA_4DAH		Acc26046.1	core +flesh	0.57	Fruit_231_DAA_4DAH
*Brian L, Warren B, McAtee P, Rodrigues J, Nieuwenhuizen N, Pasha A, David KM, Richardson A, Provart NJ, Allan AC, Varkonyi-Gasic E, Schaffer RJ (2021). A gene expression atlas for kiwifruit (Actinidia chinensis) and network analysis of transcription factors. BMC Plant Biol 21: 121.
**TB: Terminal bud, DAA: Days after anthesis, DAH: Days after harvest
Color key:	Vegetative
	bud+ flower
	Fruit

## Sheet: S10 MP alleles of AcLOX4a–c
Supplementary Table S10. AcLOX4a–c alleles cloned from the mapping population mother (MpM) and father (MpD).
						Clones
Clone name	Gene name	Allele	Source	ORF	ORF length (bp)	MpM LOX4a	MpD LOX4a	MpM LOX4c	MpD LOX4c	Comments	Transients
LOX86-19-MPM	AcLOX4a	AcLOX4a-M1	MpM fruit cDNA	ATGTTGAAGAGTCAAGTAGTATCCCACCATCCTCATCCTTCCCAAACCCTAATTCCATATCAAAAGTCATTGCTTTCCGGCATCGGTGGCTTTTATTCACACCCCCAGCTAAAGCCTATTTCGTTTCGAAAACAAAATAATTTTCGCATTCGTCGAAATTTCTCAAACTCCGTTAAAGCTGTATTCACTTCCACAAAGCAATCTACTACTGTTATAGCCACTGTTTCTGTGAAAATAGTTTCTGGTACTTGGCTCTCGAAGATAGGGTGGACCCAAGGGATCGATACCGTAATCGATTTGTTCGGGCACTCGATCGTTTTGGAGCTTGTTAGCTCAGAGCTTGATCCCAAGACTGGATTGGAGAAGCCCGCAATAAAGGGGTACGCCAAAAAGAAGGGC…	2709	3				100% id to 51-2	Y
LOX86-51-2-MPM	AcLOX4a	AcLOX4a-M1	MpM fruit cDNA			5				100% id to 19
LOX86-51-8-MPM	AcLOX4a	AcLOX4a-M2	MpM fruit cDNA	ATGTTGAAGAGTCAAGTAGTATCCCACCATCCTCATCCTTCCCAAACCCTAATTCCATATCAAAAGTCATTGCTTTCCGGCATCGGTGGCTTTTATTCACACCCCCAGCTAAAGCCTATTTCGTTTCGAAAACAAAATAATTTTCGCATTCGTCGAAATTTCTCAAACTCCGTTAAAGCTGTATTCACTTCCACAAAGCAATCTACTACTGTTATAGCCACTGTTTCTGTGAAAATAGTTTCTGGTACTTGGCTCTCGAAGATAGGGTGGACCCAAGGGATCGATACCGTAATCGATTGGTTCGGGCACTCGATCCTTTTGGAGCTTGTTAGCTCAGAGCTTGATCCCAAGACTGGATTGGAGAAGCCCGCAATAAAGGGGTACGCCAAAAAGAAGGGC…	2709	6					Y
LOX86-23-MPD	AcLOX4a	AcLOX4a-D	MpD leaf cDNA				1			100% ID to 63
LOX86-63 MPD	AcLOX4a	AcLOX4a-D	MpD leaf cDNA				2			100% ID to 23
LOX86-74-MPD	AcLOX4a	AcLOX4a-D	MpD leaf cDNA				3			100% ID to 23
LOX86-75 MPD	AcLOX4a	AcLOX4a-D	MpD leaf cDNA	ATGTTGAAGAGTCAAGTAGTATCCCACCATCCTCATCCTTCCCAAACCCTAATTCCATATCAAAAGTCATTGCTTTCCGGCATCGGTGGCTTTTATTCACACCCCCAGCTAAAGCCTATTTCGTTTCGAAAACAAAATAATTTTCGCATTCGTCGAAATTTCTCAAACTCCGTTAAAGCTGTATTCACTTCCACAAAGCAATCTACTACTGTTATAGCCACTGTTTCTGTGAAAATAGTTTCTGGTACTTGGCTCTCGAAGATAGGGTGGACCCAAGGGATCGATACCGTAATCGATTGGTTCGGGCACTCGATCCTTTTGGAGCTTGTTAGCTCAGAGCTTGATCCCAAGACTGGATTGGAGAAGCCCGCAATAAAGGGGTACGCCAAAAAGAAGGGC…	2709		4			100% ID to 23	Y
LOX86-83 MPD	AcLOX4a	AcLOX4a-D	MpD leaf cDNA				5			100% ID to 23
LOX88-1 MPM	AclOX4c	ALOX4c-M1	MpM fruit cDNA	ATGTTGAAGAGTCAAGTCCACCGGGCTCATGCAGCCCAAATCCTAGTCCCACATTACAAGCCACTCCTCTCCGGCACCGGCCATTTTTCTTCACACGTCCGGCTAAGGCCGATTTTATTTCGAAACCAAAATAATATTCGCGTCCGCAATTTTCCGAGCGCAACGAAGGCTGTAGCAACCTCTATTGAACAATCTACTAGTGTTACAGCCATTGTTAGTGTGAAAGTAGCAGTTGGTGGGATTTTGTCTAACCTAAGGTTGACCCGAGCGCTTGATGACATTGCCGAGTTGCTCGGTAAATCGATCCTTCTGGAGCTTGTTAGTTCAGAGCTTGATCCCAAGACAGGATTAGAGAAGAAGACAATAAAGGGATATGCCCGTAGGGTGAGCCGTGACAAT…	2694			1		100% id to 2	Y
LOX88-2 MPM	AclOX4c	ALOX4c-M1	MpM fruit cDNA					2		100% id to 1
LOX88-21 MPM	AclOX4c	ALOX4c-M2	MpM fruit cDNA	ATGTTGAAGAGTCAAGTCCACCGGGCTCATGCAGCCCAAATCCTAATCCCACATTACAAGCCACTCCTCTCCGGCACCGGCCATTTTTCTTCACACGTCCGGCTAAGGCCGATTTTATTTCGAAACCAAAATAATATTCGCGTCCGCAATTTTCCGAGCGCAACGAAGGCTGTAGCAACCTCTATTGAACAATCTACTAGTGTTACAGCCATTGTTAGTGTGAAAGTAGCAGTTGGTGGGATTTTGTCTAACCTAAGGTTGACCCGAGCGCTTGATGACATTGCCGAGTTGCTCGGTAAATCGATCCTTCTGGAGCTTGTTAGTTCAGAGCTTGATCCCAAGACAGGATTAGAGAAGAAGACAATAAAGGGATATGCCCGTAGGGTGAGCCGTGACAAT…	2694			3		100% id to 60	Y
LOX88-24 MPM	AclOX4c	ALOX4c-M2	MpM fruit cDNA					4		100% id to 60
LOX88-32 MPM	AclOX4c	ALOX4c-M2	MpM fruit cDNA					5		100% id to 60
LOX88-60 MPM	AclOX4c	ALOX4c-M2	MpD leaf cDNA					6		100% id to 21
LOX88-36 MPD	AclOX4c	AcLOX4c-D	MpD leaf cDNA	ATGTTGAAGAGTCAAGTCCACCGGGCTCATGCAGCCCAAATCCTAATCCCACATTACAAGCCACTCCTCTCCGGCACCGGCCATTTTTCTTCACACGTCCGGCTAAGGCCGATTTTATTTCGAAACCAAAATAATATTCGCGTCCGCAATTTTCCGAGCGCAACGAAGGCTGTAGCAACCTCTATTGAACAATCTACTAGTGTTACAGCCATTGTTAGTGTGAAAGTAGCAGTTGGTGGGATTTTGTCTAACCTAAGGTTGACCCGAGCGCTTGATGACATTGCCGAGTTGCTCGGTAAATCGATCCTTCTGGAGCTTGTTAGTTCAGAGCTTGATCCCAAGACAGGATTAGAGAAGAAGACAATAAAGGGATATGCCCGTAGGGTGAGCCGTGACAAT…	2694				1	100% id to 38	Y
LOX88-38 MPD	AclOX4c	AcLOX4c-D	MpD leaf cDNA						2	100% id to 36
LOX88-39 MPD	AclOX4c	AcLOX4c-D	MpD leaf cDNA						3	100% id to 36
LOX88-40 MPD	AclOX4c	AcLOX4c-D	MpD leaf cDNA						4	100% id to 36

[truncated: 5 more sheets: S11 TIDE analysis CRISPR lines, S12 Leaf C6-aldehydes, S13 Fruit C6-aldehydes , S14 Aroma VOCs in WT and LOX , S15 Consumer analysis]
